# Supplementary material for: Platelet proteome changes in dogs with congestive heart failure
Source: BMC Vet Res. 2020 Nov 30;16:466. doi: 10.1186/s12917-020-02692-x (PMC7708215; doi:10.1186/s12917-020-02692-x)
Supplement: Supplementary file 3 — Additional file 3. Protein identifications and analytic details. Protein identifications with peptide sequences, mass errors and modifications. [file 12917_2020_2692_MOESM3_ESM.xlsx]

## Sheet: Canine_Protein_identifications
							Best identification
Peptide identifier	Ions used in quantitation	Ions	Deconvoluted peptide ions	Deconvoluted charges	Retention time (min)	Neutral mass	Score	Sequence	Modifications	Accession	Description
44.32_972.5360n	0	1	#9	2	44.3226	972.536	7.0822	AELERLNK	[7] Deamidation N	Q258K2	MYH9_CANLF Myosin-9 OS=Canis lupus familiaris OX=9615 GN=MYH9 PE=2 SV=1
44.31_972.5244n	0	2	#239,#51986	2,3	44.3055	972.524	7.0822	AELERLNK	[7] Deamidation N	Q258K2	MYH9_CANLF Myosin-9 OS=Canis lupus familiaris OX=9615 GN=MYH9 PE=2 SV=1
45.30_972.5073n	1	1	#29954	2	45.2951	972.507	7.3075	AELERLNK	[7] Deamidation N	Q258K2	MYH9_CANLF Myosin-9 OS=Canis lupus familiaris OX=9615 GN=MYH9 PE=2 SV=1
44.36_972.5201n	0	1	#52488	2	44.3569	972.52	7.0822	AELERLNK	[7] Deamidation N	Q258K2	MYH9_CANLF Myosin-9 OS=Canis lupus familiaris OX=9615 GN=MYH9 PE=2 SV=1
44.25_972.5195n	1	1	#47743	2	44.254	972.519	6.3197	VRTELADK	[N-term] Acetyl N-TERM	Q258K2	MYH9_CANLF Myosin-9 OS=Canis lupus familiaris OX=9615 GN=MYH9 PE=2 SV=1
54.39_1131.5396n	0	1	#21	2	54.3906	1131.54	6.5759	AKQTLENER	[N-term] Acetyl N-TERM|[3] Deamidation Q|[7] Deamidation N	Q258K2	MYH9_CANLF Myosin-9 OS=Canis lupus familiaris OX=9615 GN=MYH9 PE=2 SV=1
60.03_1814.9218n	2	2	#645,#29	2,3	60.0279	1814.92	9.3614	IAQLEEQLDNETKER		Q258K2	MYH9_CANLF Myosin-9 OS=Canis lupus familiaris OX=9615 GN=MYH9 PE=2 SV=1
69.75_1725.8804n	0	1	#17872	3	69.7491	1725.88	6.4822	QLLQANPILEAFGNAK		Q258K2	MYH9_CANLF Myosin-9 OS=Canis lupus familiaris OX=9615 GN=MYH9 PE=2 SV=1
95.82_1725.9616n	0	1	#34	2	95.8201	1725.96	8.3912	QLLQANPILEAFGNAK		Q258K2	MYH9_CANLF Myosin-9 OS=Canis lupus familiaris OX=9615 GN=MYH9 PE=2 SV=1
95.75_1725.9379n	1	1	#63820	3	95.7515	1725.94	7.7573	QLLQANPILEAFGNAK		Q258K2	MYH9_CANLF Myosin-9 OS=Canis lupus familiaris OX=9615 GN=MYH9 PE=2 SV=1
69.11_1192.6219n	1	1	#42	2	69.1141	1192.62	8.7521	ALELDSNLYR		Q258K2	MYH9_CANLF Myosin-9 OS=Canis lupus familiaris OX=9615 GN=MYH9 PE=2 SV=1
58.47_1219.6588n	1	1	#44	2	58.4691	1219.66	8.122	KFDQLLAEEK		Q258K2	MYH9_CANLF Myosin-9 OS=Canis lupus familiaris OX=9615 GN=MYH9 PE=2 SV=1
62.82_1219.6339n	1	1	#5542	2	62.8222	1219.63	7.634	KFDQLLAEEK		Q258K2	MYH9_CANLF Myosin-9 OS=Canis lupus familiaris OX=9615 GN=MYH9 PE=2 SV=1
81.40_1219.6420n	1	1	#88051	2	81.401	1219.64	6.2941	KFDQLLAEEK		Q258K2	MYH9_CANLF Myosin-9 OS=Canis lupus familiaris OX=9615 GN=MYH9 PE=2 SV=1
84.26_1622.8654n	0	2	#50,#53	2,3	84.2579	1622.87	7.0785	QGFPNRVVFQEFR		Q258K2	MYH9_CANLF Myosin-9 OS=Canis lupus familiaris OX=9615 GN=MYH9 PE=2 SV=1
74.65_1622.8191n	1	1	#8078	2	74.6452	1622.82	7.4053	QGFPNRVVFQEFR		Q258K2	MYH9_CANLF Myosin-9 OS=Canis lupus familiaris OX=9615 GN=MYH9 PE=2 SV=1
84.35_1622.8260n	0	2	#52817,#76633	2,3	84.3523	1622.83	7.0785	QGFPNRVVFQEFR		Q258K2	MYH9_CANLF Myosin-9 OS=Canis lupus familiaris OX=9615 GN=MYH9 PE=2 SV=1
67.65_1726.9258n	1	1	#52	3	67.6498	1726.93	6.6129	QLLQANPILEAFGNAK	[6] Deamidation N	Q258K2	MYH9_CANLF Myosin-9 OS=Canis lupus familiaris OX=9615 GN=MYH9 PE=2 SV=1
95.20_1726.9183n	1	1	#5258	2	95.2024	1726.92	8.0984	QLLQANPILEAFGNAK	[14] Deamidation N	Q258K2	MYH9_CANLF Myosin-9 OS=Canis lupus familiaris OX=9615 GN=MYH9 PE=2 SV=1
97.32_1726.9082n	1	1	#11699	2	97.3187	1726.91	8.4576	QLLQANPILEAFGNAK	[14] Deamidation N	Q258K2	MYH9_CANLF Myosin-9 OS=Canis lupus familiaris OX=9615 GN=MYH9 PE=2 SV=1
69.56_1726.9089n	1	1	#32621	3	69.5602	1726.91	5.7343	QLLQANPILEAFGNAK	[1] Deamidation Q	Q258K2	MYH9_CANLF Myosin-9 OS=Canis lupus familiaris OX=9615 GN=MYH9 PE=2 SV=1
69.53_1995.0428n	1	1	#63	3	69.5259	1995.04	7.9227	HSQAVEELAEQLEQTKR		Q258K2	MYH9_CANLF Myosin-9 OS=Canis lupus familiaris OX=9615 GN=MYH9 PE=2 SV=1
69.54_1994.9959n	1	1	#13763	2	69.543	1995	8.8594	HSQAVEELAEQLEQTKR		Q258K2	MYH9_CANLF Myosin-9 OS=Canis lupus familiaris OX=9615 GN=MYH9 PE=2 SV=1
44.19_1035.5700n	1	1	#64	2	44.1853	1035.57	8.7521	VAAYDKLEK		Q258K2	MYH9_CANLF Myosin-9 OS=Canis lupus familiaris OX=9615 GN=MYH9 PE=2 SV=1
40.90_1590.6866n	1	1	#20914	2	40.896	1590.69	7.2201	NTDQASMPDNTAAQK		Q258K2	MYH9_CANLF Myosin-9 OS=Canis lupus familiaris OX=9615 GN=MYH9 PE=2 SV=1
41.37_1590.7044n	1	1	#72	2	41.3708	1590.7	9.0956	NTDQASMPDNTAAQK		Q258K2	MYH9_CANLF Myosin-9 OS=Canis lupus familiaris OX=9615 GN=MYH9 PE=2 SV=1
48.61_1645.7989n	2	2	#3233,#2403	3,4	48.6072	1645.8	5.8993	ALEEAMEQKAELER		Q258K2	MYH9_CANLF Myosin-9 OS=Canis lupus familiaris OX=9615 GN=MYH9 PE=2 SV=1
58.50_1645.8142n	2	2	#235,#2068	2,3	58.5035	1645.81	8.1988	ALEEAMEQKAELER		Q258K2	MYH9_CANLF Myosin-9 OS=Canis lupus familiaris OX=9615 GN=MYH9 PE=2 SV=1
58.59_1645.8736n	1	1	#86	3	58.5892	1645.87	8.1988	ALEEAMEQKAELER		Q258K2	MYH9_CANLF Myosin-9 OS=Canis lupus familiaris OX=9615 GN=MYH9 PE=2 SV=1
63.79_1645.8125n	1	1	#10231	3	63.7946	1645.81	6.9647	ALEEAMEQKAELER		Q258K2	MYH9_CANLF Myosin-9 OS=Canis lupus familiaris OX=9615 GN=MYH9 PE=2 SV=1
42.33_1235.6716n	2	2	#3343,#98	2,3	42.3262	1235.67	7.5363	YKASITALEAK	[N-term] Acetyl N-TERM	Q258K2	MYH9_CANLF Myosin-9 OS=Canis lupus familiaris OX=9615 GN=MYH9 PE=2 SV=1
47.72_979.4425n	1	1	#107	2	47.7206	979.443	7.2757	YAEERDR	[N-term] Acetyl N-TERM	Q258K2	MYH9_CANLF Myosin-9 OS=Canis lupus familiaris OX=9615 GN=MYH9 PE=2 SV=1
94.65_1897.9376n	2	2	#8544,#108239	2,3	94.6505	1897.94	5.2969	IAEFTTNLMEEEEKSK		Q258K2	MYH9_CANLF Myosin-9 OS=Canis lupus familiaris OX=9615 GN=MYH9 PE=2 SV=1
69.75_1897.9027n	1	1	#1275	2	69.7491	1897.9	8.7945	IAEFTTNLMEEEEKSK		Q258K2	MYH9_CANLF Myosin-9 OS=Canis lupus familiaris OX=9615 GN=MYH9 PE=2 SV=1
69.77_1897.9363n	1	1	#122	3	69.7663	1897.94	8.0072	IAEFTTNLMEEEEKSK		Q258K2	MYH9_CANLF Myosin-9 OS=Canis lupus familiaris OX=9615 GN=MYH9 PE=2 SV=1
98.75_2047.9696n	2	2	#152,#2387	2,3	98.7457	2047.97	9.1835	SMEAEMIQLQEELAAAER		Q258K2	MYH9_CANLF Myosin-9 OS=Canis lupus familiaris OX=9615 GN=MYH9 PE=2 SV=1
49.05_1099.6300n	2	2	#153,#16901	2,3	49.0477	1099.63	8.6891	EQEVNILKK		Q258K2	MYH9_CANLF Myosin-9 OS=Canis lupus familiaris OX=9615 GN=MYH9 PE=2 SV=1
48.71_1099.6316n	1	1	#5544	2	48.7102	1099.63	7.8272	EQEVNILKK		Q258K2	MYH9_CANLF Myosin-9 OS=Canis lupus familiaris OX=9615 GN=MYH9 PE=2 SV=1
91.06_1949.0025n	2	2	#3098,#154	2,3	91.0643	1949	8.8592	LQQELDDLLVDLDHQR		Q258K2	MYH9_CANLF Myosin-9 OS=Canis lupus familiaris OX=9615 GN=MYH9 PE=2 SV=1
80.41_1614.8143n	1	1	#63779	2	80.4115	1614.81	6.7996	IMGIPEEEQMGLLR		Q258K2	MYH9_CANLF Myosin-9 OS=Canis lupus familiaris OX=9615 GN=MYH9 PE=2 SV=1
82.34_1614.8389n	1	1	#319	2	82.339	1614.84	6.53	IMGIPEEEQMGLLR		Q258K2	MYH9_CANLF Myosin-9 OS=Canis lupus familiaris OX=9615 GN=MYH9 PE=2 SV=1
84.23_1614.8267n	1	1	#158	2	84.2322	1614.83	7.6883	IMGIPEEEQMGLLR		Q258K2	MYH9_CANLF Myosin-9 OS=Canis lupus familiaris OX=9615 GN=MYH9 PE=2 SV=1
46.34_1033.5190n	0	1	#165	2	46.3362	1033.52	8.2406	LQEMEGTVK		Q258K2	MYH9_CANLF Myosin-9 OS=Canis lupus familiaris OX=9615 GN=MYH9 PE=2 SV=1
52.84_1033.5039n	1	1	#31337	2	52.8403	1033.5	8.7748	LQEMEGTVK		Q258K2	MYH9_CANLF Myosin-9 OS=Canis lupus familiaris OX=9615 GN=MYH9 PE=2 SV=1
60.50_2070.0002n	0	3	#8981,#179,#1630	2,3,4	60.4998	2070	8.235	TLEEEARTHEAQIQEMR		Q258K2	MYH9_CANLF Myosin-9 OS=Canis lupus familiaris OX=9615 GN=MYH9 PE=2 SV=1
69.46_1154.6651n	1	1	#181	2	69.4573	1154.67	8.5534	RGDLPFVVPR		Q258K2	MYH9_CANLF Myosin-9 OS=Canis lupus familiaris OX=9615 GN=MYH9 PE=2 SV=1
54.44_1728.8685n	2	2	#1375,#186	2,3	54.4421	1728.87	8.9623	QTLENERGELANEVK		Q258K2	MYH9_CANLF Myosin-9 OS=Canis lupus familiaris OX=9615 GN=MYH9 PE=2 SV=1
50.91_1728.8535n	1	1	#25155	2	50.9126	1728.85	7.9052	QTLENERGELANEVK		Q258K2	MYH9_CANLF Myosin-9 OS=Canis lupus familiaris OX=9615 GN=MYH9 PE=2 SV=1
92.97_2748.3594n	1	1	#192	3	92.9661	2748.36	8.6824	DFSALESQLQDTQELLQEENRQK		Q258K2	MYH9_CANLF Myosin-9 OS=Canis lupus familiaris OX=9615 GN=MYH9 PE=2 SV=1
43.76_946.4999n	0	1	#195	2	43.762	946.5	8.7234	QQQLTAMK		Q258K2	MYH9_CANLF Myosin-9 OS=Canis lupus familiaris OX=9615 GN=MYH9 PE=2 SV=1
57.29_2123.9952n	2	2	#2708,#209	2,3	57.2908	2124	6.365	EDQSILCTGESGAGKTENTK	[7] Carbamidomethyl C	Q258K2	MYH9_CANLF Myosin-9 OS=Canis lupus familiaris OX=9615 GN=MYH9 PE=2 SV=1
58.00_2087.9847n	2	2	#3449,#214	2,3	57.9972	2087.98	9.1212	QAQQERDELADEIANSSGK		Q258K2	MYH9_CANLF Myosin-9 OS=Canis lupus familiaris OX=9615 GN=MYH9 PE=2 SV=1
40.35_1003.5602n	1	1	#232	2	40.3469	1003.56	8.8749	TELADKVTK		Q258K2	MYH9_CANLF Myosin-9 OS=Canis lupus familiaris OX=9615 GN=MYH9 PE=2 SV=1
46.15_1714.8934n	3	3	#13110,#241,#4251	2,3,4	46.1475	1714.89	8.8574	ASREEILAQAKENEK		Q258K2	MYH9_CANLF Myosin-9 OS=Canis lupus familiaris OX=9615 GN=MYH9 PE=2 SV=1
48.79_1714.8859n	2	2	#3980,#737	2,3	48.7874	1714.89	7.1018	ASREEILAQAKENEK		Q258K2	MYH9_CANLF Myosin-9 OS=Canis lupus familiaris OX=9615 GN=MYH9 PE=2 SV=1
95.74_2017.0672n	2	2	#244,#5157	2,3	95.7429	2017.07	9.3502	IIGLDQVAGMSETALPGAFK		Q258K2	MYH9_CANLF Myosin-9 OS=Canis lupus familiaris OX=9615 GN=MYH9 PE=2 SV=1
50.98_1087.5542n	1	1	#27883	2	50.9755	1087.55	5.7414	AKQTLENER		Q258K2	MYH9_CANLF Myosin-9 OS=Canis lupus familiaris OX=9615 GN=MYH9 PE=2 SV=1
58.45_1087.5678n	1	1	#246	2	58.452	1087.57	5.9332	AKQTLENER		Q258K2	MYH9_CANLF Myosin-9 OS=Canis lupus familiaris OX=9615 GN=MYH9 PE=2 SV=1
49.28_1829.8651n	2	2	#2017,#274	2,3	49.2794	1829.87	9.1008	QLEEAEEEAQRANASR		Q258K2	MYH9_CANLF Myosin-9 OS=Canis lupus familiaris OX=9615 GN=MYH9 PE=2 SV=1
60.02_1005.5121n	1	1	#277	2	60.0193	1005.51	---	QRSMAVAAR	[1] Deamidation Q|[4] Oxidation M	Q258K2	MYH9_CANLF Myosin-9 OS=Canis lupus familiaris OX=9615 GN=MYH9 PE=2 SV=1
44.32_1700.8635n	1	1	#1322	2	44.3226	1700.86	5.7338	ALSLARALEEAMEQK	[N-term] Acetyl N-TERM	Q258K2	MYH9_CANLF Myosin-9 OS=Canis lupus familiaris OX=9615 GN=MYH9 PE=2 SV=1
44.37_1700.8909n	1	1	#281	3	44.3741	1700.89	5.7338	ALSLARALEEAMEQK	[N-term] Acetyl N-TERM	Q258K2	MYH9_CANLF Myosin-9 OS=Canis lupus familiaris OX=9615 GN=MYH9 PE=2 SV=1
43.71_1330.6094n	1	1	#300	2	43.7105	1330.61	8.9332	QLEEAEEEAQR		Q258K2	MYH9_CANLF Myosin-9 OS=Canis lupus familiaris OX=9615 GN=MYH9 PE=2 SV=1
53.68_1584.7568n	1	1	#2106	2	53.6755	1584.76	8.7379	NKHEAMITDLEER		Q258K2	MYH9_CANLF Myosin-9 OS=Canis lupus familiaris OX=9615 GN=MYH9 PE=2 SV=1
53.69_1584.7790n	1	1	#325	3	53.6927	1584.78	8.7379	NKHEAMITDLEER		Q258K2	MYH9_CANLF Myosin-9 OS=Canis lupus familiaris OX=9615 GN=MYH9 PE=2 SV=1
53.74_1584.7732n	1	1	#21456	3	53.7442	1584.77	8.7379	NKHEAMITDLEER		Q258K2	MYH9_CANLF Myosin-9 OS=Canis lupus familiaris OX=9615 GN=MYH9 PE=2 SV=1
76.37_1584.7692n	0	1	#82974	2	76.3669	1584.77	6.5181	NKHEAMITDLEER		Q258K2	MYH9_CANLF Myosin-9 OS=Canis lupus familiaris OX=9615 GN=MYH9 PE=2 SV=1
67.41_1044.5707n	0	1	#339	2	67.4095	1044.57	8.751	LEVNLQAMK		Q258K2	MYH9_CANLF Myosin-9 OS=Canis lupus familiaris OX=9615 GN=MYH9 PE=2 SV=1
57.12_1435.7039n	2	2	#355,#4003	2,3	57.1191	1435.7	8.9123	DLEGLGQRYEEK		Q258K2	MYH9_CANLF Myosin-9 OS=Canis lupus familiaris OX=9615 GN=MYH9 PE=2 SV=1
45.91_1800.9055n	1	1	#360	4	45.913	1800.91	6.0618	NFINNPLAQADWAAKK	[1] Deamidation N	Q258K2	MYH9_CANLF Myosin-9 OS=Canis lupus familiaris OX=9615 GN=MYH9 PE=2 SV=1
54.72_1564.6775n	1	1	#361	2	54.7166	1564.68	9.182	ELEDATETADAMNR		Q258K2	MYH9_CANLF Myosin-9 OS=Canis lupus familiaris OX=9615 GN=MYH9 PE=2 SV=1
55.18_1451.7960n	2	2	#5397,#365	2,3	55.1828	1451.8	8.6235	VIQYLAHVASSHK		Q258K2	MYH9_CANLF Myosin-9 OS=Canis lupus familiaris OX=9615 GN=MYH9 PE=2 SV=1
55.19_1451.7797n	1	1	#85192	4	55.1914	1451.78	8.2969	VIQYLAHVASSHK		Q258K2	MYH9_CANLF Myosin-9 OS=Canis lupus familiaris OX=9615 GN=MYH9 PE=2 SV=1
77.34_1792.8868n	0	1	#397	2	77.3399	1792.89	6.4977	LTEMETLQSQLMAEK	[N-term] Acetyl N-TERM	Q258K2	MYH9_CANLF Myosin-9 OS=Canis lupus familiaris OX=9615 GN=MYH9 PE=2 SV=1
78.42_2543.2744n	1	1	#409	3	78.4153	2543.27	6.6463	LQLQEQLQAETELCAEAEELR	[N-term] Acetyl N-TERM|[6] Deamidation Q|[14] Carbamidomethyl C	Q258K2	MYH9_CANLF Myosin-9 OS=Canis lupus familiaris OX=9615 GN=MYH9 PE=2 SV=1
99.91_1989.0154n	2	2	#429,#9057	2,3	99.9096	1989.02	9.2343	LQVELDNVMGLLTQSDSK		Q258K2	MYH9_CANLF Myosin-9 OS=Canis lupus familiaris OX=9615 GN=MYH9 PE=2 SV=1
70.00_2414.2418n	1	1	#433	4	70.0008	2414.24	6.7631	ASITALEAKIAQLEEQLDNETK		Q258K2	MYH9_CANLF Myosin-9 OS=Canis lupus familiaris OX=9615 GN=MYH9 PE=2 SV=1
70.02_2414.2230n	1	1	#773	3	70.0179	2414.22	6.7631	ASITALEAKIAQLEEQLDNETK		Q258K2	MYH9_CANLF Myosin-9 OS=Canis lupus familiaris OX=9615 GN=MYH9 PE=2 SV=1
59.84_1070.6173n	1	1	#434	2	59.8363	1070.62	8.3605	KLVWVPSDK		Q258K2	MYH9_CANLF Myosin-9 OS=Canis lupus familiaris OX=9615 GN=MYH9 PE=2 SV=1
84.25_1070.6175n	0	1	#20050	2	84.2493	1070.62	6.0632	KLVWVPSDK		Q258K2	MYH9_CANLF Myosin-9 OS=Canis lupus familiaris OX=9615 GN=MYH9 PE=2 SV=1
73.73_1997.0652n	2	2	#1654,#475	2,3	73.733	1997.07	9.2564	KANLQIDQINTDLNLER		Q258K2	MYH9_CANLF Myosin-9 OS=Canis lupus familiaris OX=9615 GN=MYH9 PE=2 SV=1
48.71_953.5506n	1	1	#67442	2	48.7102	953.551	0	QEVNILKK		Q258K2	MYH9_CANLF Myosin-9 OS=Canis lupus familiaris OX=9615 GN=MYH9 PE=2 SV=1
48.96_953.5512n	1	1	#11952	2	48.9618	953.551	0	QEVNILKK		Q258K2	MYH9_CANLF Myosin-9 OS=Canis lupus familiaris OX=9615 GN=MYH9 PE=2 SV=1
49.06_953.5372n	1	1	#7592	2	49.0648	953.537	0	QEVNILKK		Q258K2	MYH9_CANLF Myosin-9 OS=Canis lupus familiaris OX=9615 GN=MYH9 PE=2 SV=1
49.25_953.4950n	1	1	#479	2	49.2536	953.495	0	QEVNILKK		Q258K2	MYH9_CANLF Myosin-9 OS=Canis lupus familiaris OX=9615 GN=MYH9 PE=2 SV=1
52.83_1260.6806n	2	2	#540,#1891	2,3	52.8317	1260.68	8.4746	VKLQEMEGTVK		Q258K2	MYH9_CANLF Myosin-9 OS=Canis lupus familiaris OX=9615 GN=MYH9 PE=2 SV=1
53.25_1260.6857n	1	1	#42580	3	53.2465	1260.69	7.616	VKLQEMEGTVK		Q258K2	MYH9_CANLF Myosin-9 OS=Canis lupus familiaris OX=9615 GN=MYH9 PE=2 SV=1
37.76_846.4134n	1	1	#548	2	37.7555	846.413	8.8787	TLEEEAR		Q258K2	MYH9_CANLF Myosin-9 OS=Canis lupus familiaris OX=9615 GN=MYH9 PE=2 SV=1
71.51_2043.0106n	1	1	#32853	3	71.5051	2043.01	7.0286	EEELQAALARVEEEATQK		Q258K2	MYH9_CANLF Myosin-9 OS=Canis lupus familiaris OX=9615 GN=MYH9 PE=2 SV=1
71.66_2042.9577n	1	1	#37500	2	71.6595	2042.96	6.6778	EEELQAALARVEEEATQK		Q258K2	MYH9_CANLF Myosin-9 OS=Canis lupus familiaris OX=9615 GN=MYH9 PE=2 SV=1
73.67_2043.0264n	1	1	#566	3	73.6729	2043.03	6.8493	EEELQAALARVEEEATQK		Q258K2	MYH9_CANLF Myosin-9 OS=Canis lupus familiaris OX=9615 GN=MYH9 PE=2 SV=1
73.67_2042.9890n	1	1	#12450	2	73.6729	2042.99	6.8493	EEELQAALARVEEEATQK		Q258K2	MYH9_CANLF Myosin-9 OS=Canis lupus familiaris OX=9615 GN=MYH9 PE=2 SV=1
71.68_2042.9873n	0	1	#7811	3	71.6767	2042.99	6.9166	EEELQAALARVEEEATQK		Q258K2	MYH9_CANLF Myosin-9 OS=Canis lupus familiaris OX=9615 GN=MYH9 PE=2 SV=1
73.52_2208.0302n	2	2	#4680,#598	2,3	73.5185	2208.03	9.0834	ELEDATETADAMNREVSSLK		Q258K2	MYH9_CANLF Myosin-9 OS=Canis lupus familiaris OX=9615 GN=MYH9 PE=2 SV=1
66.33_1557.8573n	2	2	#646,#4379	2,3	66.3342	1557.86	8.9597	QRYEILTPNSIPK		Q258K2	MYH9_CANLF Myosin-9 OS=Canis lupus familiaris OX=9615 GN=MYH9 PE=2 SV=1
47.34_1057.5451n	1	1	#75843	2	47.343	1057.55	6.2337	EKQLAAENR		Q258K2	MYH9_CANLF Myosin-9 OS=Canis lupus familiaris OX=9615 GN=MYH9 PE=2 SV=1
58.33_1057.5610n	1	1	#656	2	58.3319	1057.56	5.6843	EKQLAAENR		Q258K2	MYH9_CANLF Myosin-9 OS=Canis lupus familiaris OX=9615 GN=MYH9 PE=2 SV=1
33.30_1977.9187n	2	2	#7307,#684	3,4	33.2999	1977.92	6.8774	LQRELEDATETADAMNR	[15] Oxidation M	Q258K2	MYH9_CANLF Myosin-9 OS=Canis lupus familiaris OX=9615 GN=MYH9 PE=2 SV=1
65.74_1977.9173n	1	1	#5965	3	65.7393	1977.92	7.007	LQRELEDATETADAMNR	[15] Oxidation M	Q258K2	MYH9_CANLF Myosin-9 OS=Canis lupus familiaris OX=9615 GN=MYH9 PE=2 SV=1
71.93_1273.6909n	1	1	#701	2	71.9283	1273.69	8.7908	YEILTPNSIPK		Q258K2	MYH9_CANLF Myosin-9 OS=Canis lupus familiaris OX=9615 GN=MYH9 PE=2 SV=1
80.02_1868.9619n	1	1	#709	2	80.0169	1868.96	8.7526	ANLQIDQINTDLNLER		Q258K2	MYH9_CANLF Myosin-9 OS=Canis lupus familiaris OX=9615 GN=MYH9 PE=2 SV=1
87.25_1821.7701n	0	1	#135295	2	87.2522	1821.77	6.5018	LEEDQIIMEDQNCK	[5] Deamidation Q|[12] Deamidation N|[13] Carbamidomethyl C	Q258K2	MYH9_CANLF Myosin-9 OS=Canis lupus familiaris OX=9615 GN=MYH9 PE=2 SV=1
87.30_1821.7894n	0	1	#714	2	87.3037	1821.79	6.5018	LEEDQIIMEDQNCK	[5] Deamidation Q|[12] Deamidation N|[13] Carbamidomethyl C	Q258K2	MYH9_CANLF Myosin-9 OS=Canis lupus familiaris OX=9615 GN=MYH9 PE=2 SV=1
38.96_1102.5951n	1	1	#733	2	38.9625	1102.6	8.0651	RQQQLTAMK		Q258K2	MYH9_CANLF Myosin-9 OS=Canis lupus familiaris OX=9615 GN=MYH9 PE=2 SV=1
57.26_1793.8016n	2	2	#7534,#744	2,3	57.2564	1793.8	8.6773	MEDGVGCLETAEEAKR	[7] Carbamidomethyl C	Q258K2	MYH9_CANLF Myosin-9 OS=Canis lupus familiaris OX=9615 GN=MYH9 PE=2 SV=1
76.94_1304.6635n	1	1	#770	2	76.9446	1304.66	8.6864	EQADFAIEALAK		Q258K2	MYH9_CANLF Myosin-9 OS=Canis lupus familiaris OX=9615 GN=MYH9 PE=2 SV=1
44.17_936.4922n	1	1	#38876	2	44.1682	936.492	0	AAYDKLEK		Q258K2	MYH9_CANLF Myosin-9 OS=Canis lupus familiaris OX=9615 GN=MYH9 PE=2 SV=1
44.19_936.4934n	1	1	#782	2	44.1853	936.493	0	AAYDKLEK		Q258K2	MYH9_CANLF Myosin-9 OS=Canis lupus familiaris OX=9615 GN=MYH9 PE=2 SV=1
64.20_987.5659n	1	1	#3318	2	64.2007	987.566	6.3089	ETKALSLAR		Q258K2	MYH9_CANLF Myosin-9 OS=Canis lupus familiaris OX=9615 GN=MYH9 PE=2 SV=1
67.82_987.5648n	1	1	#784	2	67.8214	987.565	5.713	ETKALSLAR		Q258K2	MYH9_CANLF Myosin-9 OS=Canis lupus familiaris OX=9615 GN=MYH9 PE=2 SV=1
46.98_1047.5024n	1	1	#819	2	46.9826	1047.5	8.218	ALEEAMEQK		Q258K2	MYH9_CANLF Myosin-9 OS=Canis lupus familiaris OX=9615 GN=MYH9 PE=2 SV=1
62.72_1615.7939n	1	1	#26002	2	62.7192	1615.79	6.5818	IMGIPEEEQMGLLR	[9] Deamidation Q	Q258K2	MYH9_CANLF Myosin-9 OS=Canis lupus familiaris OX=9615 GN=MYH9 PE=2 SV=1
83.97_1615.7849n	1	1	#825	2	83.9748	1615.78	6.5387	IMGIPEEEQMGLLR	[9] Deamidation Q	Q258K2	MYH9_CANLF Myosin-9 OS=Canis lupus familiaris OX=9615 GN=MYH9 PE=2 SV=1
39.03_923.4824n	1	1	#1930	2	39.0311	923.482	6.2002	VVFQEFR		Q258K2	MYH9_CANLF Myosin-9 OS=Canis lupus familiaris OX=9615 GN=MYH9 PE=2 SV=1
64.75_923.4888n	1	1	#826	2	64.7498	923.489	8.7403	VVFQEFR		Q258K2	MYH9_CANLF Myosin-9 OS=Canis lupus familiaris OX=9615 GN=MYH9 PE=2 SV=1
38.97_923.4790n	0	2	#2793,#61249	2,3	38.9711	923.479	6.2002	VVFQEFR		Q258K2	MYH9_CANLF Myosin-9 OS=Canis lupus familiaris OX=9615 GN=MYH9 PE=2 SV=1
55.19_1239.6324n	2	2	#2395,#24109	2,3	55.1914	1239.63	0	QYLAHVASSHK		Q258K2	MYH9_CANLF Myosin-9 OS=Canis lupus familiaris OX=9615 GN=MYH9 PE=2 SV=1
55.14_1239.6363n	1	1	#131503	2	55.1399	1239.64	0	QYLAHVASSHK		Q258K2	MYH9_CANLF Myosin-9 OS=Canis lupus familiaris OX=9615 GN=MYH9 PE=2 SV=1
55.19_1239.6385n	1	1	#838	2	55.1914	1239.64	0	QYLAHVASSHK		Q258K2	MYH9_CANLF Myosin-9 OS=Canis lupus familiaris OX=9615 GN=MYH9 PE=2 SV=1
37.91_931.4244n	1	1	#853	2	37.91	931.424	6.8838	ADGAEAKAAE		Q258K2	MYH9_CANLF Myosin-9 OS=Canis lupus familiaris OX=9615 GN=MYH9 PE=2 SV=1
55.28_1193.6601n	1	1	#42631	3	55.2772	1193.66	8.4665	YKASITALEAK		Q258K2	MYH9_CANLF Myosin-9 OS=Canis lupus familiaris OX=9615 GN=MYH9 PE=2 SV=1
55.41_1193.6679n	1	1	#874	2	55.4145	1193.67	8.4665	YKASITALEAK		Q258K2	MYH9_CANLF Myosin-9 OS=Canis lupus familiaris OX=9615 GN=MYH9 PE=2 SV=1
53.68_1039.4749n	0	1	#5504	2	53.6755	1039.47	0	NKHEAMITD		Q258K2	MYH9_CANLF Myosin-9 OS=Canis lupus familiaris OX=9615 GN=MYH9 PE=2 SV=1
53.69_1039.4743n	0	1	#891	2	53.6927	1039.47	0	NKHEAMITD		Q258K2	MYH9_CANLF Myosin-9 OS=Canis lupus familiaris OX=9615 GN=MYH9 PE=2 SV=1
55.99_1954.9503n	1	1	#76794	3	55.9923	1954.95	6.0719	NLEKQIATLHAQVTDMK	[16] Oxidation M	Q258K2	MYH9_CANLF Myosin-9 OS=Canis lupus familiaris OX=9615 GN=MYH9 PE=2 SV=1
69.15_1955.0571n	1	1	#895	3	69.1484	1955.06	6.8657	NLEKQIATLHAQVTDMK	[16] Oxidation M	Q258K2	MYH9_CANLF Myosin-9 OS=Canis lupus familiaris OX=9615 GN=MYH9 PE=2 SV=1
69.83_1396.6823n	2	2	#917,#1158	2,3	69.8349	1396.68	8.2937	VDYKADEWLMK		Q258K2	MYH9_CANLF Myosin-9 OS=Canis lupus familiaris OX=9615 GN=MYH9 PE=2 SV=1
81.63_2136.0996n	2	2	#9667,#973	2,3	81.6326	2136.1	6.3603	QACVLMIKALELDSNLYR	[3] Carbamidomethyl C	Q258K2	MYH9_CANLF Myosin-9 OS=Canis lupus familiaris OX=9615 GN=MYH9 PE=2 SV=1
60.65_1683.7442n	2	2	#2738,#990	2,3	60.6542	1683.74	9.0684	TEMEDLMSSKDDVGK		Q258K2	MYH9_CANLF Myosin-9 OS=Canis lupus familiaris OX=9615 GN=MYH9 PE=2 SV=1
53.88_902.5060n	0	1	#996	2	53.8815	902.506	8.6295	ASITALEAK		Q258K2	MYH9_CANLF Myosin-9 OS=Canis lupus familiaris OX=9615 GN=MYH9 PE=2 SV=1
36.46_687.3204n	0	1	#1003	2	36.4571	687.32	7.4506	AEAEAR	[N-term] Acetyl N-TERM	Q258K2	MYH9_CANLF Myosin-9 OS=Canis lupus familiaris OX=9615 GN=MYH9 PE=2 SV=1
50.20_1459.7566n	0	2	#6100,#1009	2,3	50.2004	1459.76	6.8403	QQQLTAMKVLQR	[1] Deamidation Q|[7] Oxidation M	Q258K2	MYH9_CANLF Myosin-9 OS=Canis lupus familiaris OX=9615 GN=MYH9 PE=2 SV=1
88.34_1726.8510n	1	1	#1040	2	88.3447	1726.85	8.9395	NLPIYSEEIVEMYK		Q258K2	MYH9_CANLF Myosin-9 OS=Canis lupus familiaris OX=9615 GN=MYH9 PE=2 SV=1
54.73_1383.7742n	2	2	#1048,#10285	2,3	54.7252	1383.77	8.751	KAEAQLQELQVK		Q258K2	MYH9_CANLF Myosin-9 OS=Canis lupus familiaris OX=9615 GN=MYH9 PE=2 SV=1
59.30_1334.6929n	1	1	#1092	2	59.3043	1334.69	6.9953	VLQRNCAAYLK	[6] Carbamidomethyl C	Q258K2	MYH9_CANLF Myosin-9 OS=Canis lupus familiaris OX=9615 GN=MYH9 PE=2 SV=1
63.21_1402.6844n	0	1	#1102	2	63.2111	1402.68	6.8345	EEILAQAKENEK	[6] Deamidation Q|[10] Deamidation N	Q258K2	MYH9_CANLF Myosin-9 OS=Canis lupus familiaris OX=9615 GN=MYH9 PE=2 SV=1
63.21_1402.6851n	0	1	#1485	2	63.2111	1402.69	6.8345	EEILAQAKENEK	[6] Deamidation Q|[10] Deamidation N	Q258K2	MYH9_CANLF Myosin-9 OS=Canis lupus familiaris OX=9615 GN=MYH9 PE=2 SV=1
40.74_885.5265n	1	1	#1118	2	40.7416	885.527	7.7201	QKLQLEK		Q258K2	MYH9_CANLF Myosin-9 OS=Canis lupus familiaris OX=9615 GN=MYH9 PE=2 SV=1
104.09_1646.8483n	0	1	#1194	2	104.091	1646.85	6.5575	LMATLRNTNPNFVR	[9] Deamidation N	Q258K2	MYH9_CANLF Myosin-9 OS=Canis lupus familiaris OX=9615 GN=MYH9 PE=2 SV=1
53.81_1176.6484n	0	1	#2709	2	53.8128	1176.65	0	GQLYKEQLAK		Q258K2	MYH9_CANLF Myosin-9 OS=Canis lupus familiaris OX=9615 GN=MYH9 PE=2 SV=1
53.88_1176.6138n	0	1	#1197	2	53.8815	1176.61	0	GQLYKEQLAK		Q258K2	MYH9_CANLF Myosin-9 OS=Canis lupus familiaris OX=9615 GN=MYH9 PE=2 SV=1
46.20_1302.6690n	1	1	#1215	2	46.199	1302.67	6.845	VKLQEMEGTVK	[N-term] Acetyl N-TERM	Q258K2	MYH9_CANLF Myosin-9 OS=Canis lupus familiaris OX=9615 GN=MYH9 PE=2 SV=1
80.57_1750.8426n	1	1	#95863	3	80.5659	1750.84	8.9035	LTEMETLQSQLMAEK		Q258K2	MYH9_CANLF Myosin-9 OS=Canis lupus familiaris OX=9615 GN=MYH9 PE=2 SV=1
80.69_1750.8513n	1	1	#1242	2	80.686	1750.85	9.0303	LTEMETLQSQLMAEK		Q258K2	MYH9_CANLF Myosin-9 OS=Canis lupus familiaris OX=9615 GN=MYH9 PE=2 SV=1
80.75_1750.8436n	1	1	#75837	3	80.7546	1750.84	7.8699	LTEMETLQSQLMAEK		Q258K2	MYH9_CANLF Myosin-9 OS=Canis lupus familiaris OX=9615 GN=MYH9 PE=2 SV=1
80.57_2749.3060n	1	1	#1246	3	80.5659	2749.31	6.3776	DFSALESQLQDTQELLQEENRQK	[20] Deamidation N	Q258K2	MYH9_CANLF Myosin-9 OS=Canis lupus familiaris OX=9615 GN=MYH9 PE=2 SV=1
92.20_2749.3424n	1	1	#42413	3	92.1997	2749.34	6.7094	DFSALESQLQDTQELLQEENRQK	[20] Deamidation N	Q258K2	MYH9_CANLF Myosin-9 OS=Canis lupus familiaris OX=9615 GN=MYH9 PE=2 SV=1
40.28_1166.5978n	2	2	#1255,#1922	2,3	40.2782	1166.6	6.9275	TISAKYAEER		Q258K2	MYH9_CANLF Myosin-9 OS=Canis lupus familiaris OX=9615 GN=MYH9 PE=2 SV=1
72.39_1675.8993n	0	1	#1259	2	72.3917	1675.9	7.474	LEVNLQAMKAQFER		Q258K2	MYH9_CANLF Myosin-9 OS=Canis lupus familiaris OX=9615 GN=MYH9 PE=2 SV=1
72.41_1675.8971n	0	1	#2270	2	72.4088	1675.9	7.474	LEVNLQAMKAQFER		Q258K2	MYH9_CANLF Myosin-9 OS=Canis lupus familiaris OX=9615 GN=MYH9 PE=2 SV=1
63.69_1675.8839n	0	1	#26909	3	63.6916	1675.88	6.014	LEVNLQAMKAQFER		Q258K2	MYH9_CANLF Myosin-9 OS=Canis lupus familiaris OX=9615 GN=MYH9 PE=2 SV=1
79.08_1675.8562n	1	1	#38020	2	79.0788	1675.86	6.3492	LEVNLQAMKAQFER		Q258K2	MYH9_CANLF Myosin-9 OS=Canis lupus familiaris OX=9615 GN=MYH9 PE=2 SV=1
56.66_1436.7583n	1	1	#1261	3	56.6615	1436.76	0	QIATLHAQVTDMK	[C-term] Dehydrated	Q258K2	MYH9_CANLF Myosin-9 OS=Canis lupus familiaris OX=9615 GN=MYH9 PE=2 SV=1
44.63_985.5582n	1	1	#1280	2	44.6315	985.558	8.6784	GALALEEKR		Q258K2	MYH9_CANLF Myosin-9 OS=Canis lupus familiaris OX=9615 GN=MYH9 PE=2 SV=1
44.92_985.5605n	1	1	#1771	2	44.9233	985.56	8.5793	GALALEEKR		Q258K2	MYH9_CANLF Myosin-9 OS=Canis lupus familiaris OX=9615 GN=MYH9 PE=2 SV=1
44.07_988.5210n	1	1	#1305	2	44.0652	988.521	---	QRSMAVAAR		Q258K2	MYH9_CANLF Myosin-9 OS=Canis lupus familiaris OX=9615 GN=MYH9 PE=2 SV=1
63.26_1102.5879n	0	1	#1356	2	63.2626	1102.59	6.8029	LEVNLQAMK	[N-term] Acetyl N-TERM|[8] Oxidation M	Q258K2	MYH9_CANLF Myosin-9 OS=Canis lupus familiaris OX=9615 GN=MYH9 PE=2 SV=1
63.28_1102.5790n	0	1	#5800	2	63.2797	1102.58	6.8029	LEVNLQAMK	[N-term] Acetyl N-TERM|[8] Oxidation M	Q258K2	MYH9_CANLF Myosin-9 OS=Canis lupus familiaris OX=9615 GN=MYH9 PE=2 SV=1
87.17_1103.5903n	0	1	#12653	2	87.1664	1103.59	6.3368	RQQQLTAMK	[4] Deamidation Q	Q258K2	MYH9_CANLF Myosin-9 OS=Canis lupus familiaris OX=9615 GN=MYH9 PE=2 SV=1
87.60_1103.5812n	0	1	#1362	2	87.5954	1103.58	6.3368	RQQQLTAMK	[4] Deamidation Q	Q258K2	MYH9_CANLF Myosin-9 OS=Canis lupus familiaris OX=9615 GN=MYH9 PE=2 SV=1
87.66_1103.5678n	0	1	#83155	2	87.664	1103.57	6.3368	RQQQLTAMK	[4] Deamidation Q	Q258K2	MYH9_CANLF Myosin-9 OS=Canis lupus familiaris OX=9615 GN=MYH9 PE=2 SV=1
102.37_1103.5611n	0	1	#28334	2	102.369	1103.56	6.3646	RQQQLTAMK	[4] Deamidation Q	Q258K2	MYH9_CANLF Myosin-9 OS=Canis lupus familiaris OX=9615 GN=MYH9 PE=2 SV=1
63.84_2927.3671n	2	2	#20989,#1364	3,5	63.8375	2927.37	6.5119	LEARIAQLEEELEEEQGNTELVNDR	[7] Deamidation Q	Q258K2	MYH9_CANLF Myosin-9 OS=Canis lupus familiaris OX=9615 GN=MYH9 PE=2 SV=1
77.32_2588.2221n	1	1	#1379	3	77.3227	2588.22	8.6188	MQQNIQELEEQLEEEESARQK		Q258K2	MYH9_CANLF Myosin-9 OS=Canis lupus familiaris OX=9615 GN=MYH9 PE=2 SV=1
42.32_1241.5846n	2	2	#1380,#18907	2,3	42.3176	1241.58	8.8039	THEAQIQEMR		Q258K2	MYH9_CANLF Myosin-9 OS=Canis lupus familiaris OX=9615 GN=MYH9 PE=2 SV=1
91.21_1821.7814n	0	1	#1422	2	91.2102	1821.78	5.9332	LEEDQIIMEDQNCK	[N-term] Acetyl N-TERM|[8] Oxidation M|[13] Carbamidomethyl C	Q258K2	MYH9_CANLF Myosin-9 OS=Canis lupus familiaris OX=9615 GN=MYH9 PE=2 SV=1
85.36_1821.7724n	1	1	#110294	2	85.3589	1821.77	6.7101	LEEDQIIMEDQNCK	[N-term] Acetyl N-TERM|[8] Oxidation M|[13] Carbamidomethyl C	Q258K2	MYH9_CANLF Myosin-9 OS=Canis lupus familiaris OX=9615 GN=MYH9 PE=2 SV=1
82.78_3009.4139n	2	2	#6010,#1446	3,4	82.7765	3009.41	7.2565	FLSNGHVTIPGQQDKDMFQETMEAMR		Q258K2	MYH9_CANLF Myosin-9 OS=Canis lupus familiaris OX=9615 GN=MYH9 PE=2 SV=1
93.46_3009.3674n	1	1	#68285	3	93.4637	3009.37	6.6978	FLSNGHVTIPGQQDKDMFQETMEAMR		Q258K2	MYH9_CANLF Myosin-9 OS=Canis lupus familiaris OX=9615 GN=MYH9 PE=2 SV=1
61.56_1811.8207n	1	1	#3770	2	61.558	1811.82	6.3584	KQELEEICHDLEAR	[N-term] Acetyl N-TERM|[2] Deamidation Q|[8] Carbamidomethyl C	Q258K2	MYH9_CANLF Myosin-9 OS=Canis lupus familiaris OX=9615 GN=MYH9 PE=2 SV=1
61.59_1811.8409n	1	1	#1488	3	61.5924	1811.84	6.3584	KQELEEICHDLEAR	[N-term] Acetyl N-TERM|[2] Deamidation Q|[8] Carbamidomethyl C	Q258K2	MYH9_CANLF Myosin-9 OS=Canis lupus familiaris OX=9615 GN=MYH9 PE=2 SV=1
49.15_1811.8530n	0	1	#24933	2	49.1506	1811.85	6.2612	KQELEEICHDLEAR	[N-term] Acetyl N-TERM|[2] Deamidation Q|[8] Carbamidomethyl C	Q258K2	MYH9_CANLF Myosin-9 OS=Canis lupus familiaris OX=9615 GN=MYH9 PE=2 SV=1
72.70_2698.3584n	1	1	#90239	4	72.7005	2698.36	6.2092	IAQLEEELEEEQGNTELVNDRLK		Q258K2	MYH9_CANLF Myosin-9 OS=Canis lupus familiaris OX=9615 GN=MYH9 PE=2 SV=1
77.13_2698.3457n	1	1	#1549	3	77.1335	2698.35	8.7339	IAQLEEELEEEQGNTELVNDRLK		Q258K2	MYH9_CANLF Myosin-9 OS=Canis lupus familiaris OX=9615 GN=MYH9 PE=2 SV=1
42.45_1692.8586n	2	2	#44686,#1559	2,3	42.4463	1692.86	6.7494	LEVNLQAMKAQFER	[8] Oxidation M|[11] Deamidation Q	Q258K2	MYH9_CANLF Myosin-9 OS=Canis lupus familiaris OX=9615 GN=MYH9 PE=2 SV=1
42.45_1692.8783n	1	1	#2382	4	42.4463	1692.88	6.7494	LEVNLQAMKAQFER	[8] Oxidation M|[11] Deamidation Q	Q258K2	MYH9_CANLF Myosin-9 OS=Canis lupus familiaris OX=9615 GN=MYH9 PE=2 SV=1
43.81_838.4045n	1	1	#1562	2	43.8135	838.404	8.8077	NCAAYLK	[2] Carbamidomethyl C	Q258K2	MYH9_CANLF Myosin-9 OS=Canis lupus familiaris OX=9615 GN=MYH9 PE=2 SV=1
60.71_1578.8564n	1	1	#1626	3	60.7057	1578.86	8.4974	AGVLAHLEEERDLK		Q258K2	MYH9_CANLF Myosin-9 OS=Canis lupus familiaris OX=9615 GN=MYH9 PE=2 SV=1
60.74_1578.8267n	1	1	#11461	2	60.7401	1578.83	8.4974	AGVLAHLEEERDLK		Q258K2	MYH9_CANLF Myosin-9 OS=Canis lupus familiaris OX=9615 GN=MYH9 PE=2 SV=1
60.89_1578.8259n	1	1	#13406	2	60.8945	1578.83	8.4764	AGVLAHLEEERDLK		Q258K2	MYH9_CANLF Myosin-9 OS=Canis lupus familiaris OX=9615 GN=MYH9 PE=2 SV=1
62.12_1578.8612n	1	1	#46934	3	62.1186	1578.86	6.2566	AGVLAHLEEERDLK		Q258K2	MYH9_CANLF Myosin-9 OS=Canis lupus familiaris OX=9615 GN=MYH9 PE=2 SV=1
59.10_850.4339n	1	1	#1647	2	59.0983	850.434	6.5441	TVGQLYK	[N-term] Acetyl N-TERM|[4] Deamidation Q	Q258K2	MYH9_CANLF Myosin-9 OS=Canis lupus familiaris OX=9615 GN=MYH9 PE=2 SV=1
43.40_1010.4675n	2	2	#3680,#1658	2,3	43.4016	1010.47	7.4323	CIIPNHEK	[1] Carbamidomethyl C|[5] Deamidation N	Q258K2	MYH9_CANLF Myosin-9 OS=Canis lupus familiaris OX=9615 GN=MYH9 PE=2 SV=1
43.42_1010.4544n	1	1	#6303	2	43.4188	1010.45	7.4323	CIIPNHEK	[1] Carbamidomethyl C|[5] Deamidation N	Q258K2	MYH9_CANLF Myosin-9 OS=Canis lupus familiaris OX=9615 GN=MYH9 PE=2 SV=1
60.62_1721.7922n	2	2	#5564,#1674	2,3	60.6199	1721.79	8.5504	QEEEMMAKEEELVK		Q258K2	MYH9_CANLF Myosin-9 OS=Canis lupus familiaris OX=9615 GN=MYH9 PE=2 SV=1
60.94_1017.5141n	1	1	#1681	2	60.9403	1017.51	7.8176	CNGVLEGIR	[1] Carbamidomethyl C|[2] Deamidation N	Q258K2	MYH9_CANLF Myosin-9 OS=Canis lupus familiaris OX=9615 GN=MYH9 PE=2 SV=1
63.54_961.5117n	1	1	#1683	2	63.5371	961.512	8.7508	QACVLMIK	[3] Carbamidomethyl C	Q258K2	MYH9_CANLF Myosin-9 OS=Canis lupus familiaris OX=9615 GN=MYH9 PE=2 SV=1
82.39_1733.9640n	0	2	#5406,#1695	2,3	82.3905	1733.96	5.7607	AQTKEQADFAIEALAK	[2] Deamidation Q	Q258K2	MYH9_CANLF Myosin-9 OS=Canis lupus familiaris OX=9615 GN=MYH9 PE=2 SV=1
58.74_1016.5021n	1	1	#1704	2	58.7437	1016.5	8.1859	CNGVLEGIR	[1] Carbamidomethyl C	Q258K2	MYH9_CANLF Myosin-9 OS=Canis lupus familiaris OX=9615 GN=MYH9 PE=2 SV=1
51.50_1270.6646n	0	2	#1711,#4174	2,3	51.4989	1270.66	0	TLHAQVTDMKK		Q258K2	MYH9_CANLF Myosin-9 OS=Canis lupus familiaris OX=9615 GN=MYH9 PE=2 SV=1
60.09_1091.5516n	0	1	#1740	2	60.0879	1091.55	8.1598	FDQLLAEEK		Q258K2	MYH9_CANLF Myosin-9 OS=Canis lupus familiaris OX=9615 GN=MYH9 PE=2 SV=1
69.63_1523.8078n	2	2	#1780,#2889	2,3	69.6288	1523.81	9.1428	TDLLLEPYNKYR		Q258K2	MYH9_CANLF Myosin-9 OS=Canis lupus familiaris OX=9615 GN=MYH9 PE=2 SV=1
38.46_1137.5986n	2	2	#9862,#1782	2,3	38.462	1137.6	8.5248	CIIPNHEKK	[1] Carbamidomethyl C	Q258K2	MYH9_CANLF Myosin-9 OS=Canis lupus familiaris OX=9615 GN=MYH9 PE=2 SV=1
44.46_1006.5142n	1	1	#1789	2	44.4599	1006.51	6.9101	VGRDYVQK	[N-term] Acetyl N-TERM|[7] Deamidation Q	Q258K2	MYH9_CANLF Myosin-9 OS=Canis lupus familiaris OX=9615 GN=MYH9 PE=2 SV=1
70.60_1204.6447n	1	1	#1843	2	70.6013	1204.64	8.7253	TDLLLEPYNK		Q258K2	MYH9_CANLF Myosin-9 OS=Canis lupus familiaris OX=9615 GN=MYH9 PE=2 SV=1
79.08_1204.6530n	1	1	#81378	2	79.0788	1204.65	5.9754	TDLLLEPYNK		Q258K2	MYH9_CANLF Myosin-9 OS=Canis lupus familiaris OX=9615 GN=MYH9 PE=2 SV=1
34.36_1432.6482n	2	2	#5535,#1847	2,3	34.358	1432.65	8.9302	DLQGRDEQSEEK		Q258K2	MYH9_CANLF Myosin-9 OS=Canis lupus familiaris OX=9615 GN=MYH9 PE=2 SV=1
36.75_1432.6176n	1	1	#64345	2	36.7488	1432.62	5.8853	DLQGRDEQSEEK		Q258K2	MYH9_CANLF Myosin-9 OS=Canis lupus familiaris OX=9615 GN=MYH9 PE=2 SV=1
36.75_1432.6198n	1	1	#83891	2	36.7488	1432.62	5.8853	DLQGRDEQSEEK		Q258K2	MYH9_CANLF Myosin-9 OS=Canis lupus familiaris OX=9615 GN=MYH9 PE=2 SV=1
48.26_937.4254n	1	1	#1848	2	48.264	937.425	6.259	YAEERDR		Q258K2	MYH9_CANLF Myosin-9 OS=Canis lupus familiaris OX=9615 GN=MYH9 PE=2 SV=1
74.06_1573.8959n	2	2	#12265,#1854	2,3	74.0619	1573.9	8.2734	AGKLDPHLVLDQLR		Q258K2	MYH9_CANLF Myosin-9 OS=Canis lupus familiaris OX=9615 GN=MYH9 PE=2 SV=1
46.33_1214.6608n	2	2	#1863,#14310	2,3	46.3277	1214.66	8.8164	ASREEILAQAK		Q258K2	MYH9_CANLF Myosin-9 OS=Canis lupus familiaris OX=9615 GN=MYH9 PE=2 SV=1
80.39_1570.8549n	2	2	#1935,#2044	2,3	80.3943	1570.85	8.9644	VSHLLGINVTDFTR		Q258K2	MYH9_CANLF Myosin-9 OS=Canis lupus familiaris OX=9615 GN=MYH9 PE=2 SV=1
63.73_1913.9188n	1	1	#1939	3	63.7259	1913.92	7.2157	HEMPPHIYAITDTAYR		Q258K2	MYH9_CANLF Myosin-9 OS=Canis lupus familiaris OX=9615 GN=MYH9 PE=2 SV=1
40.36_1384.6346n	1	1	#1947	3	40.364	1384.63	6.0615	HEAMITDLEER	[N-term] Acetyl N-TERM	Q258K2	MYH9_CANLF Myosin-9 OS=Canis lupus familiaris OX=9615 GN=MYH9 PE=2 SV=1
63.43_1958.9644n	1	1	#1973	4	63.4342	1958.96	6.6739	YRFLSNGHVTIPGQQDK		Q258K2	MYH9_CANLF Myosin-9 OS=Canis lupus familiaris OX=9615 GN=MYH9 PE=2 SV=1
59.92_902.4871n	1	1	#2003	2	59.9164	902.487	---	QELEKTR		Q258K2	MYH9_CANLF Myosin-9 OS=Canis lupus familiaris OX=9615 GN=MYH9 PE=2 SV=1
40.86_868.5039n	1	1	#2033	2	40.8617	868.504	0	QKLQLEK	[N-term] Ammonia-loss	Q258K2	MYH9_CANLF Myosin-9 OS=Canis lupus familiaris OX=9615 GN=MYH9 PE=2 SV=1
52.48_1959.9911n	1	1	#2034	3	52.48	1959.99	7.0907	YRFLSNGHVTIPGQQDK	[6] Deamidation N	Q258K2	MYH9_CANLF Myosin-9 OS=Canis lupus familiaris OX=9615 GN=MYH9 PE=2 SV=1
52.48_1959.9892n	1	1	#6266	4	52.48	1959.99	7.0907	YRFLSNGHVTIPGQQDK	[6] Deamidation N	Q258K2	MYH9_CANLF Myosin-9 OS=Canis lupus familiaris OX=9615 GN=MYH9 PE=2 SV=1
57.60_1891.8613n	1	1	#2066	2	57.5997	1891.86	9.1533	KLEEDQIIMEDQNCK	[14] Carbamidomethyl C	Q258K2	MYH9_CANLF Myosin-9 OS=Canis lupus familiaris OX=9615 GN=MYH9 PE=2 SV=1
57.62_1891.8815n	1	1	#3384	3	57.6168	1891.88	9.1533	KLEEDQIIMEDQNCK	[14] Carbamidomethyl C	Q258K2	MYH9_CANLF Myosin-9 OS=Canis lupus familiaris OX=9615 GN=MYH9 PE=2 SV=1
77.80_960.4883n	1	1	#2110	2	77.8033	960.488	7.5975	QAACKQVR	[4] Carbamidomethyl C|[6] Deamidation Q	Q258K2	MYH9_CANLF Myosin-9 OS=Canis lupus familiaris OX=9615 GN=MYH9 PE=2 SV=1
56.64_1454.7611n	2	2	#2120,#2217	2,3	56.6444	1454.76	9.0405	QIATLHAQVTDMK		Q258K2	MYH9_CANLF Myosin-9 OS=Canis lupus familiaris OX=9615 GN=MYH9 PE=2 SV=1
39.70_889.4723n	1	1	#2209	2	39.7005	889.472	6.4302	TASNLEKK		Q258K2	MYH9_CANLF Myosin-9 OS=Canis lupus familiaris OX=9615 GN=MYH9 PE=2 SV=1
43.25_889.5035n	0	1	#9117	2	43.2471	889.503	6.1689	TASNLEKK		Q258K2	MYH9_CANLF Myosin-9 OS=Canis lupus familiaris OX=9615 GN=MYH9 PE=2 SV=1
37.09_1292.6021n	1	1	#2227	2	37.0862	1292.6	9.1317	NAEQFKDQADK		Q258K2	MYH9_CANLF Myosin-9 OS=Canis lupus familiaris OX=9615 GN=MYH9 PE=2 SV=1
37.10_1292.6090n	1	1	#2420	3	37.1034	1292.61	9.1317	NAEQFKDQADK		Q258K2	MYH9_CANLF Myosin-9 OS=Canis lupus familiaris OX=9615 GN=MYH9 PE=2 SV=1
94.89_2502.2936n	1	1	#2247	3	94.8936	2502.29	8.817	DVDRIIGLDQVAGMSETALPGAFK		Q258K2	MYH9_CANLF Myosin-9 OS=Canis lupus familiaris OX=9615 GN=MYH9 PE=2 SV=1
67.65_1840.8638n	2	2	#5835,#2249	2,3	67.6498	1840.86	7.6103	HSQAVEELAEQLEQTK	[3] Deamidation Q|[14] Deamidation Q	Q258K2	MYH9_CANLF Myosin-9 OS=Canis lupus familiaris OX=9615 GN=MYH9 PE=2 SV=1
84.83_1840.8654n	1	1	#28358	2	84.8327	1840.87	6.1353	HSQAVEELAEQLEQTK	[3] Deamidation Q|[11] Deamidation Q	Q258K2	MYH9_CANLF Myosin-9 OS=Canis lupus familiaris OX=9615 GN=MYH9 PE=2 SV=1
73.58_1800.8969n	2	2	#7117,#2251	2,3	73.5785	1800.9	7.1292	NFINNPLAQADWAAKK	[9] Deamidation Q	Q258K2	MYH9_CANLF Myosin-9 OS=Canis lupus familiaris OX=9615 GN=MYH9 PE=2 SV=1
51.40_1565.8474n	1	1	#2306	3	51.4045	1565.85	0	QIATLHAQVTDMKK	[N-term] Ammonia-loss	Q258K2	MYH9_CANLF Myosin-9 OS=Canis lupus familiaris OX=9615 GN=MYH9 PE=2 SV=1
51.40_1565.8234n	1	1	#38815	3	51.4045	1565.82	0	QIATLHAQVTDMKK	[N-term] Ammonia-loss	Q258K2	MYH9_CANLF Myosin-9 OS=Canis lupus familiaris OX=9615 GN=MYH9 PE=2 SV=1
59.84_1255.6755n	1	1	#2327	2	59.8363	1255.68	8.5773	AEAQLQELQVK		Q258K2	MYH9_CANLF Myosin-9 OS=Canis lupus familiaris OX=9615 GN=MYH9 PE=2 SV=1
67.66_1293.6244n	2	2	#2346,#14511	2,3	67.6583	1293.62	8.5891	ADFCIIHYAGK	[4] Carbamidomethyl C	Q258K2	MYH9_CANLF Myosin-9 OS=Canis lupus familiaris OX=9615 GN=MYH9 PE=2 SV=1
70.72_2033.0088n	1	1	#2356	2	70.7215	2033.01	6.1377	LQVELDNVMGLLTQSDSK	[N-term] Acetyl N-TERM|[2] Deamidation Q|[14] Deamidation Q	Q258K2	MYH9_CANLF Myosin-9 OS=Canis lupus familiaris OX=9615 GN=MYH9 PE=2 SV=1
36.37_958.5092n	0	1	#2373	2	36.3713	958.509	8.8253	VNKDDIQK		Q258K2	MYH9_CANLF Myosin-9 OS=Canis lupus familiaris OX=9615 GN=MYH9 PE=2 SV=1
36.37_958.5019n	0	1	#12268	2	36.3713	958.502	8.8253	VNKDDIQK		Q258K2	MYH9_CANLF Myosin-9 OS=Canis lupus familiaris OX=9615 GN=MYH9 PE=2 SV=1
36.15_958.5161n	1	1	#9757	2	36.1482	958.516	7.4425	VNKDDIQK		Q258K2	MYH9_CANLF Myosin-9 OS=Canis lupus familiaris OX=9615 GN=MYH9 PE=2 SV=1
36.17_958.5134n	1	1	#29614	2	36.1654	958.513	7.4425	VNKDDIQK		Q258K2	MYH9_CANLF Myosin-9 OS=Canis lupus familiaris OX=9615 GN=MYH9 PE=2 SV=1
36.34_845.3896n	0	1	#2380	2	36.337	845.39	8.5585	DQGELER		Q258K2	MYH9_CANLF Myosin-9 OS=Canis lupus familiaris OX=9615 GN=MYH9 PE=2 SV=1
36.34_845.3901n	0	1	#132186	2	36.337	845.39	8.5585	DQGELER		Q258K2	MYH9_CANLF Myosin-9 OS=Canis lupus familiaris OX=9615 GN=MYH9 PE=2 SV=1
49.53_1373.5957n	1	1	#2460	2	49.5282	1373.6	6.8408	QLEEAEEEAQR	[N-term] Acetyl N-TERM|[1] Deamidation Q	Q258K2	MYH9_CANLF Myosin-9 OS=Canis lupus familiaris OX=9615 GN=MYH9 PE=2 SV=1
49.61_1373.5903n	1	1	#5820	2	49.614	1373.59	6.8408	QLEEAEEEAQR	[N-term] Acetyl N-TERM|[1] Deamidation Q	Q258K2	MYH9_CANLF Myosin-9 OS=Canis lupus familiaris OX=9615 GN=MYH9 PE=2 SV=1
83.31_2533.2700n	0	1	#2461	3	83.3113	2533.27	8.5717	QLAAENRLTEMETLQSQLMAEK		Q258K2	MYH9_CANLF Myosin-9 OS=Canis lupus familiaris OX=9615 GN=MYH9 PE=2 SV=1
65.97_1442.7989n	2	2	#2478,#2597	2,3	65.9653	1442.8	7.4733	QQQLTAMKVLQR		Q258K2	MYH9_CANLF Myosin-9 OS=Canis lupus familiaris OX=9615 GN=MYH9 PE=2 SV=1
61.63_1442.7865n	1	1	#76691	2	61.6267	1442.79	6.7534	QQQLTAMKVLQR		Q258K2	MYH9_CANLF Myosin-9 OS=Canis lupus familiaris OX=9615 GN=MYH9 PE=2 SV=1
38.08_1023.5261n	1	1	#2483	2	38.0759	1023.53	7.7282	ATDKSFVEK		Q258K2	MYH9_CANLF Myosin-9 OS=Canis lupus familiaris OX=9615 GN=MYH9 PE=2 SV=1
69.82_1297.6052n	1	1	#2484	2	69.8177	1297.61	0	DYKADEWLMK		Q258K2	MYH9_CANLF Myosin-9 OS=Canis lupus familiaris OX=9615 GN=MYH9 PE=2 SV=1
69.83_1297.6038n	1	1	#4181	2	69.8349	1297.6	0	DYKADEWLMK		Q258K2	MYH9_CANLF Myosin-9 OS=Canis lupus familiaris OX=9615 GN=MYH9 PE=2 SV=1
85.31_2727.3649n	0	1	#2495	3	85.3075	2727.36	8.4107	LQLQEQLQAETELCAEAEELRAR	[14] Carbamidomethyl C	Q258K2	MYH9_CANLF Myosin-9 OS=Canis lupus familiaris OX=9615 GN=MYH9 PE=2 SV=1
67.48_1299.6904n	1	1	#2510	2	67.4782	1299.69	6.8003	KEEELQAALAR	[N-term] Acetyl N-TERM|[6] Deamidation Q	Q258K2	MYH9_CANLF Myosin-9 OS=Canis lupus familiaris OX=9615 GN=MYH9 PE=2 SV=1
53.96_1038.6559n	1	1	#2521	2	53.9616	1038.66	7.9598	VKPLLQVSR		Q258K2	MYH9_CANLF Myosin-9 OS=Canis lupus familiaris OX=9615 GN=MYH9 PE=2 SV=1
47.46_1967.9616n	1	1	#2548	4	47.4631	1967.96	6.7449	EQADFAIEALAKATYER	[N-term] Acetyl N-TERM|[2] Deamidation Q	Q258K2	MYH9_CANLF Myosin-9 OS=Canis lupus familiaris OX=9615 GN=MYH9 PE=2 SV=1
51.37_1582.8506n	2	2	#2556,#11896	3,4	51.3702	1582.85	8.682	QIATLHAQVTDMKK		Q258K2	MYH9_CANLF Myosin-9 OS=Canis lupus familiaris OX=9615 GN=MYH9 PE=2 SV=1
51.35_1582.8369n	1	1	#12157	2	51.353	1582.84	8.682	QIATLHAQVTDMKK		Q258K2	MYH9_CANLF Myosin-9 OS=Canis lupus familiaris OX=9615 GN=MYH9 PE=2 SV=1
68.71_1582.8594n	0	1	#19518	2	68.7079	1582.86	6.2032	QIATLHAQVTDMKK		Q258K2	MYH9_CANLF Myosin-9 OS=Canis lupus familiaris OX=9615 GN=MYH9 PE=2 SV=1
68.73_1582.8565n	0	1	#12941	2	68.7251	1582.86	6.2032	QIATLHAQVTDMKK		Q258K2	MYH9_CANLF Myosin-9 OS=Canis lupus familiaris OX=9615 GN=MYH9 PE=2 SV=1
41.22_845.4683n	0	1	#2573	2	41.2164	845.468	7.0842	KLQAQMK		Q258K2	MYH9_CANLF Myosin-9 OS=Canis lupus familiaris OX=9615 GN=MYH9 PE=2 SV=1
51.06_1060.5664n	1	1	#2640	2	51.0613	1060.57	6.252	LEVNLQAMK	[8] Oxidation M	Q258K2	MYH9_CANLF Myosin-9 OS=Canis lupus familiaris OX=9615 GN=MYH9 PE=2 SV=1
53.20_1060.5438n	1	1	#7372	2	53.195	1060.54	5.3009	LEVNLQAMK	[8] Oxidation M	Q258K2	MYH9_CANLF Myosin-9 OS=Canis lupus familiaris OX=9615 GN=MYH9 PE=2 SV=1
56.49_1060.5501n	1	1	#17497	2	56.4899	1060.55	---	LEVNLQAMK	[8] Oxidation M	Q258K2	MYH9_CANLF Myosin-9 OS=Canis lupus familiaris OX=9615 GN=MYH9 PE=2 SV=1
84.61_1060.5479n	1	1	#30804	2	84.6097	1060.55	6.8931	LEVNLQAMK	[8] Oxidation M	Q258K2	MYH9_CANLF Myosin-9 OS=Canis lupus familiaris OX=9615 GN=MYH9 PE=2 SV=1
64.70_1129.5656n	1	1	#2656	2	64.6983	1129.57	5.9203	EEELQAALAR	[5] Deamidation Q	Q258K2	MYH9_CANLF Myosin-9 OS=Canis lupus familiaris OX=9615 GN=MYH9 PE=2 SV=1
39.80_947.4748n	1	1	#3002	2	39.8034	947.475	7.2066	QQQLTAMK	[1] Deamidation Q	Q258K2	MYH9_CANLF Myosin-9 OS=Canis lupus familiaris OX=9615 GN=MYH9 PE=2 SV=1
39.87_947.4746n	1	1	#2664	2	39.8721	947.475	7.2066	QQQLTAMK	[1] Deamidation Q	Q258K2	MYH9_CANLF Myosin-9 OS=Canis lupus familiaris OX=9615 GN=MYH9 PE=2 SV=1
46.75_947.4855n	0	1	#10225	2	46.7481	947.485	7.6118	MNPPKFSK		Q258K2	MYH9_CANLF Myosin-9 OS=Canis lupus familiaris OX=9615 GN=MYH9 PE=2 SV=1
66.95_2664.2382n	1	1	#10547	3	66.9462	2664.24	6.5041	FSKVEDMAELTCLNEASVLHNLK	[7] Oxidation M|[12] Carbamidomethyl C|[14] Deamidation N	Q258K2	MYH9_CANLF Myosin-9 OS=Canis lupus familiaris OX=9615 GN=MYH9 PE=2 SV=1
67.00_2664.2578n	1	1	#2679	4	66.9977	2664.26	6.5041	FSKVEDMAELTCLNEASVLHNLK	[7] Oxidation M|[12] Carbamidomethyl C|[14] Deamidation N	Q258K2	MYH9_CANLF Myosin-9 OS=Canis lupus familiaris OX=9615 GN=MYH9 PE=2 SV=1
78.67_1911.9452n	1	1	#2699	2	78.6727	1911.95	6.9491	ANLQIDQINTDLNLER	[N-term] Acetyl N-TERM|[13] Deamidation N	Q258K2	MYH9_CANLF Myosin-9 OS=Canis lupus familiaris OX=9615 GN=MYH9 PE=2 SV=1
53.80_1376.7664n	2	2	#2706,#3611	2,3	53.8043	1376.77	8.5363	TVGQLYKEQLAK		Q258K2	MYH9_CANLF Myosin-9 OS=Canis lupus familiaris OX=9615 GN=MYH9 PE=2 SV=1
56.11_971.5305n	1	1	#2724	2	56.1124	971.531	---	EQEVNILK		Q258K2	MYH9_CANLF Myosin-9 OS=Canis lupus familiaris OX=9615 GN=MYH9 PE=2 SV=1
76.26_2457.1652n	1	1	#2754	3	76.2639	2457.17	8.3884	IAQLEEELEEEQGNTELVNDR		Q258K2	MYH9_CANLF Myosin-9 OS=Canis lupus familiaris OX=9615 GN=MYH9 PE=2 SV=1
63.98_1536.7452n	2	2	#17116,#2764	2,3	63.9776	1536.75	8.2179	DKADFCIIHYAGK	[6] Carbamidomethyl C	Q258K2	MYH9_CANLF Myosin-9 OS=Canis lupus familiaris OX=9615 GN=MYH9 PE=2 SV=1
44.55_1536.7121n	1	1	#10535	2	44.5457	1536.71	6.0085	DKADFCIIHYAGK	[6] Carbamidomethyl C	Q258K2	MYH9_CANLF Myosin-9 OS=Canis lupus familiaris OX=9615 GN=MYH9 PE=2 SV=1
52.46_1536.7581n	1	1	#27257	2	52.4628	1536.76	7.1885	DKADFCIIHYAGK	[6] Carbamidomethyl C	Q258K2	MYH9_CANLF Myosin-9 OS=Canis lupus familiaris OX=9615 GN=MYH9 PE=2 SV=1
51.34_972.5077n	0	1	#2803	2	51.3359	972.508	---	EQEVNILK	[5] Deamidation N	Q258K2	MYH9_CANLF Myosin-9 OS=Canis lupus familiaris OX=9615 GN=MYH9 PE=2 SV=1
38.20_747.3308n	1	1	#2840	2	38.196	747.331	7.2445	ELDDTR		Q258K2	MYH9_CANLF Myosin-9 OS=Canis lupus familiaris OX=9615 GN=MYH9 PE=2 SV=1
70.52_2536.1512n	2	2	#2858,#8877	3,4	70.5156	2536.15	7.1402	DFSALESQLQDTQELLQEENR	[N-term] Acetyl N-TERM|[13] Deamidation Q|[17] Deamidation Q	Q258K2	MYH9_CANLF Myosin-9 OS=Canis lupus familiaris OX=9615 GN=MYH9 PE=2 SV=1
90.60_1401.8386n	1	1	#2911	2	90.5982	1401.84	0	SGVLQLGNIVFKK		Q258K2	MYH9_CANLF Myosin-9 OS=Canis lupus familiaris OX=9615 GN=MYH9 PE=2 SV=1
90.60_1401.8300n	1	1	#6862	2	90.5982	1401.83	0	SGVLQLGNIVFKK		Q258K2	MYH9_CANLF Myosin-9 OS=Canis lupus familiaris OX=9615 GN=MYH9 PE=2 SV=1
60.24_675.3345n	1	1	#2939	2	60.2424	675.335	---	IQEMR		Q258K2	MYH9_CANLF Myosin-9 OS=Canis lupus familiaris OX=9615 GN=MYH9 PE=2 SV=1
84.46_1941.9596n	2	2	#2942,#6503	2,3	84.4638	1941.96	6.685	LEMDLKDLEAHIDSANK	[16] Deamidation N	Q258K2	MYH9_CANLF Myosin-9 OS=Canis lupus familiaris OX=9615 GN=MYH9 PE=2 SV=1
99.23_1485.8925n	1	1	#2956	2	99.229	1485.89	8.7675	VISGVLQLGNIVFK		Q258K2	MYH9_CANLF Myosin-9 OS=Canis lupus familiaris OX=9615 GN=MYH9 PE=2 SV=1
64.06_1768.8512n	2	2	#27381,#2978	2,3	64.0634	1768.85	8.3016	KQELEEICHDLEAR	[8] Carbamidomethyl C	Q258K2	MYH9_CANLF Myosin-9 OS=Canis lupus familiaris OX=9615 GN=MYH9 PE=2 SV=1
56.61_1256.6701n	1	1	#3059	2	56.6101	1256.67	5.8464	AEAQLQELQVK	[6] Deamidation Q	Q258K2	MYH9_CANLF Myosin-9 OS=Canis lupus familiaris OX=9615 GN=MYH9 PE=2 SV=1
51.95_886.4311n	0	1	#3078	2	51.948	886.431	---	DLEGLGQR		Q258K2	MYH9_CANLF Myosin-9 OS=Canis lupus familiaris OX=9615 GN=MYH9 PE=2 SV=1
43.16_886.4530n	1	1	#4018	2	43.1613	886.453	---	DLEGLGQR		Q258K2	MYH9_CANLF Myosin-9 OS=Canis lupus familiaris OX=9615 GN=MYH9 PE=2 SV=1
52.31_886.4457n	1	1	#4159	2	52.3084	886.446	8.5653	DLEGLGQR		Q258K2	MYH9_CANLF Myosin-9 OS=Canis lupus familiaris OX=9615 GN=MYH9 PE=2 SV=1
45.05_1153.5366n	1	1	#21152	2	45.0548	1153.54	5.8907	SHAQKNENAR		Q258K2	MYH9_CANLF Myosin-9 OS=Canis lupus familiaris OX=9615 GN=MYH9 PE=2 SV=1
46.89_1153.5432n	1	1	#55831	2	46.8854	1153.54	6.5001	SHAQKNENAR		Q258K2	MYH9_CANLF Myosin-9 OS=Canis lupus familiaris OX=9615 GN=MYH9 PE=2 SV=1
64.06_1153.5115n	1	1	#3093	2	64.0634	1153.51	6.0942	SHAQKNENAR		Q258K2	MYH9_CANLF Myosin-9 OS=Canis lupus familiaris OX=9615 GN=MYH9 PE=2 SV=1
42.91_991.4698n	1	1	#3158	2	42.9096	991.47	6.1096	DEQSEEKK		Q258K2	MYH9_CANLF Myosin-9 OS=Canis lupus familiaris OX=9615 GN=MYH9 PE=2 SV=1
42.93_991.4713n	1	1	#17499	2	42.9268	991.471	6.1096	DEQSEEKK		Q258K2	MYH9_CANLF Myosin-9 OS=Canis lupus familiaris OX=9615 GN=MYH9 PE=2 SV=1
46.13_991.4592n	1	1	#7071	2	46.1303	991.459	6.3864	DEQSEEKK		Q258K2	MYH9_CANLF Myosin-9 OS=Canis lupus familiaris OX=9615 GN=MYH9 PE=2 SV=1
68.54_1482.7062n	1	1	#66454	3	68.5363	1482.71	6.9976	DLEAHIDSANKNR	[12] Deamidation N	Q258K2	MYH9_CANLF Myosin-9 OS=Canis lupus familiaris OX=9615 GN=MYH9 PE=2 SV=1
68.55_1482.7148n	1	1	#14313	2	68.5535	1482.71	6.9976	DLEAHIDSANKNR	[12] Deamidation N	Q258K2	MYH9_CANLF Myosin-9 OS=Canis lupus familiaris OX=9615 GN=MYH9 PE=2 SV=1
80.26_1482.7128n	1	1	#3213	2	80.2571	1482.71	6.5532	DLEAHIDSANKNR	[12] Deamidation N	Q258K2	MYH9_CANLF Myosin-9 OS=Canis lupus familiaris OX=9615 GN=MYH9 PE=2 SV=1
39.79_1388.6334n	1	1	#99709	2	39.7863	1388.63	7.1971	EQLEEEEEAKR		Q258K2	MYH9_CANLF Myosin-9 OS=Canis lupus familiaris OX=9615 GN=MYH9 PE=2 SV=1
76.85_1388.6577n	1	1	#3241	2	76.8474	1388.66	6.3853	EQLEEEEEAKR		Q258K2	MYH9_CANLF Myosin-9 OS=Canis lupus familiaris OX=9615 GN=MYH9 PE=2 SV=1
38.78_1912.8592n	3	3	#96729,#3263,#9111	2,3,4	38.7794	1912.86	7.8068	VEEEEERCQHLQAEK	[8] Carbamidomethyl C	Q258K2	MYH9_CANLF Myosin-9 OS=Canis lupus familiaris OX=9615 GN=MYH9 PE=2 SV=1
38.49_1912.9058n	1	1	#35495	4	38.4877	1912.91	7.3646	VEEEEERCQHLQAEK	[8] Carbamidomethyl C	Q258K2	MYH9_CANLF Myosin-9 OS=Canis lupus familiaris OX=9615 GN=MYH9 PE=2 SV=1
38.75_1912.8834n	1	1	#120628	2	38.7451	1912.88	7.0498	VEEEEERCQHLQAEK	[8] Carbamidomethyl C	Q258K2	MYH9_CANLF Myosin-9 OS=Canis lupus familiaris OX=9615 GN=MYH9 PE=2 SV=1
74.04_1089.6309n	1	1	#3288	2	74.0447	1089.63	0	PHLVLDQLR		Q258K2	MYH9_CANLF Myosin-9 OS=Canis lupus familiaris OX=9615 GN=MYH9 PE=2 SV=1
78.83_1089.6214n	0	1	#53975	2	78.8271	1089.62	0	PHLVLDQLR		Q258K2	MYH9_CANLF Myosin-9 OS=Canis lupus familiaris OX=9615 GN=MYH9 PE=2 SV=1
78.89_1089.6251n	0	1	#12471	2	78.89	1089.63	0	PHLVLDQLR		Q258K2	MYH9_CANLF Myosin-9 OS=Canis lupus familiaris OX=9615 GN=MYH9 PE=2 SV=1
66.32_903.4745n	1	1	#70060	2	66.317	903.475	0	QRYEILT		Q258K2	MYH9_CANLF Myosin-9 OS=Canis lupus familiaris OX=9615 GN=MYH9 PE=2 SV=1
66.33_903.4814n	1	1	#3314	2	66.3342	903.481	0	QRYEILT		Q258K2	MYH9_CANLF Myosin-9 OS=Canis lupus familiaris OX=9615 GN=MYH9 PE=2 SV=1
66.35_885.4649n	1	1	#20018	2	66.3513	885.465	0	QRYEILT		Q258K2	MYH9_CANLF Myosin-9 OS=Canis lupus familiaris OX=9615 GN=MYH9 PE=2 SV=1
90.55_1613.9969n	2	2	#5840,#3349	2,3	90.5467	1614	9.0607	VISGVLQLGNIVFKK		Q258K2	MYH9_CANLF Myosin-9 OS=Canis lupus familiaris OX=9615 GN=MYH9 PE=2 SV=1
67.53_1613.9328n	1	1	#24437	2	67.5297	1613.93	5.3192	VISGVLQLGNIVFKK		Q258K2	MYH9_CANLF Myosin-9 OS=Canis lupus familiaris OX=9615 GN=MYH9 PE=2 SV=1
98.15_2206.1499n	2	2	#3350,#14551	3,4	98.1537	2206.15	7.9161	TRLQQELDDLLVDLDHQR		Q258K2	MYH9_CANLF Myosin-9 OS=Canis lupus familiaris OX=9615 GN=MYH9 PE=2 SV=1
53.27_2302.1512n	0	2	#17198,#3380	3,4	53.2722	2302.15	6.2628	IRELESQISELQEDLESER		Q258K2	MYH9_CANLF Myosin-9 OS=Canis lupus familiaris OX=9615 GN=MYH9 PE=2 SV=1
84.91_2302.1470n	0	1	#4211	3	84.9128	2302.15	8.5439	IRELESQISELQEDLESER		Q258K2	MYH9_CANLF Myosin-9 OS=Canis lupus familiaris OX=9615 GN=MYH9 PE=2 SV=1
61.88_1204.5513n	1	1	#22926	2	61.8841	1204.55	6.7517	ALEQQVEEMK	[4] Deamidation Q	Q258K2	MYH9_CANLF Myosin-9 OS=Canis lupus familiaris OX=9615 GN=MYH9 PE=2 SV=1
62.03_1204.5467n	1	1	#3458	2	62.0328	1204.55	6.7517	ALEQQVEEMK	[4] Deamidation Q	Q258K2	MYH9_CANLF Myosin-9 OS=Canis lupus familiaris OX=9615 GN=MYH9 PE=2 SV=1
60.19_916.4364n	1	1	#3483	2	60.1909	916.436	7.6052	RQAQQER	[4] Deamidation Q|[5] Deamidation Q	Q258K2	MYH9_CANLF Myosin-9 OS=Canis lupus familiaris OX=9615 GN=MYH9 PE=2 SV=1
60.19_916.4377n	1	1	#7304	2	60.1909	916.438	7.6052	RQAQQER	[4] Deamidation Q|[5] Deamidation Q	Q258K2	MYH9_CANLF Myosin-9 OS=Canis lupus familiaris OX=9615 GN=MYH9 PE=2 SV=1
58.83_916.4328n	1	1	#4642	2	58.8295	916.433	7.096	RQAQQER	[2] Deamidation Q|[4] Deamidation Q	Q258K2	MYH9_CANLF Myosin-9 OS=Canis lupus familiaris OX=9615 GN=MYH9 PE=2 SV=1
60.19_899.4116n	1	1	#8792	2	60.1909	899.412	0	QVDDERR		Q258K2	MYH9_CANLF Myosin-9 OS=Canis lupus familiaris OX=9615 GN=MYH9 PE=2 SV=1
60.21_899.4087n	1	1	#16639	2	60.2081	899.409	0	QVDDERR		Q258K2	MYH9_CANLF Myosin-9 OS=Canis lupus familiaris OX=9615 GN=MYH9 PE=2 SV=1
77.00_2208.1109n	2	2	#22228,#3507	2,3	77.0046	2208.11	6.7611	TRLQQELDDLLVDLDHQR	[4] Deamidation Q|[17] Deamidation Q	Q258K2	MYH9_CANLF Myosin-9 OS=Canis lupus familiaris OX=9615 GN=MYH9 PE=2 SV=1
64.73_708.3105n	1	1	#115411	2	64.7326	708.311	0	FQEFR		Q258K2	MYH9_CANLF Myosin-9 OS=Canis lupus familiaris OX=9615 GN=MYH9 PE=2 SV=1
64.75_725.3488n	1	1	#3533	2	64.7498	725.349	0	FQEFR		Q258K2	MYH9_CANLF Myosin-9 OS=Canis lupus familiaris OX=9615 GN=MYH9 PE=2 SV=1
50.37_1258.5968n	2	2	#6859,#5122	2,3	50.372	1258.6	6.0841	NENARQQLER	[6] Deamidation Q|[7] Deamidation Q	Q258K2	MYH9_CANLF Myosin-9 OS=Canis lupus familiaris OX=9615 GN=MYH9 PE=2 SV=1
50.33_1258.5919n	1	1	#3541	2	50.3291	1258.59	6.0841	NENARQQLER	[6] Deamidation Q|[7] Deamidation Q	Q258K2	MYH9_CANLF Myosin-9 OS=Canis lupus familiaris OX=9615 GN=MYH9 PE=2 SV=1
48.73_1384.7530n	1	1	#8964	2	48.7273	1384.75	6.7151	KAEAQLQELQVK	[5] Deamidation Q	Q258K2	MYH9_CANLF Myosin-9 OS=Canis lupus familiaris OX=9615 GN=MYH9 PE=2 SV=1
48.76_1384.7576n	1	1	#3622	2	48.7617	1384.76	6.7151	KAEAQLQELQVK	[5] Deamidation Q	Q258K2	MYH9_CANLF Myosin-9 OS=Canis lupus familiaris OX=9615 GN=MYH9 PE=2 SV=1
62.62_1384.7524n	1	1	#72875	2	62.6162	1384.75	6.9749	KAEAQLQELQVK	[5] Deamidation Q	Q258K2	MYH9_CANLF Myosin-9 OS=Canis lupus familiaris OX=9615 GN=MYH9 PE=2 SV=1
86.54_1858.9634n	1	1	#3624	2	86.5373	1858.96	6.9252	LVWVPSDKSGFEPASLK		Q258K2	MYH9_CANLF Myosin-9 OS=Canis lupus familiaris OX=9615 GN=MYH9 PE=2 SV=1
82.03_1769.9228n	0	1	#4495	2	82.0302	1769.92	7.2599	QLLQANPILEAFGNAK	[N-term] Acetyl N-TERM|[1] Deamidation Q|[6] Deamidation N	Q258K2	MYH9_CANLF Myosin-9 OS=Canis lupus familiaris OX=9615 GN=MYH9 PE=2 SV=1
82.10_1769.9213n	0	1	#3726	2	82.0988	1769.92	7.2599	QLLQANPILEAFGNAK	[N-term] Acetyl N-TERM|[1] Deamidation Q|[6] Deamidation N	Q258K2	MYH9_CANLF Myosin-9 OS=Canis lupus familiaris OX=9615 GN=MYH9 PE=2 SV=1
46.16_916.4575n	1	1	#3727	2	46.1646	916.458	---	AQAKENEK		Q258K2	MYH9_CANLF Myosin-9 OS=Canis lupus familiaris OX=9615 GN=MYH9 PE=2 SV=1
53.64_2332.0805n	1	1	#16972	4	53.6412	2332.08	7.1504	MQQNIQELEEQLEEEESAR		Q258K2	MYH9_CANLF Myosin-9 OS=Canis lupus familiaris OX=9615 GN=MYH9 PE=2 SV=1
82.70_2332.0695n	1	1	#3786	3	82.6993	2332.07	8.4658	MQQNIQELEEQLEEEESAR		Q258K2	MYH9_CANLF Myosin-9 OS=Canis lupus familiaris OX=9615 GN=MYH9 PE=2 SV=1
101.16_2800.4500n	1	1	#3802	3	101.156	2800.45	6.6928	FIRINFDVNGYIVGANIETYLLEK		Q258K2	MYH9_CANLF Myosin-9 OS=Canis lupus familiaris OX=9615 GN=MYH9 PE=2 SV=1
51.93_868.5008n	1	1	#3832	2	51.9308	868.501	0	QKLQLEK	[4] Deamidation Q|[C-term] Dehydrated	Q258K2	MYH9_CANLF Myosin-9 OS=Canis lupus familiaris OX=9615 GN=MYH9 PE=2 SV=1
51.93_886.5026n	1	1	#3844	2	51.9308	886.503	5.5915	QKLQLEK	[4] Deamidation Q	Q258K2	MYH9_CANLF Myosin-9 OS=Canis lupus familiaris OX=9615 GN=MYH9 PE=2 SV=1
63.06_886.5074n	0	1	#14712	2	63.0567	886.507	7.6964	QKLQLEK	[1] Deamidation Q	Q258K2	MYH9_CANLF Myosin-9 OS=Canis lupus familiaris OX=9615 GN=MYH9 PE=2 SV=1
63.09_886.5038n	0	1	#33851	2	63.091	886.504	7.6964	QKLQLEK	[1] Deamidation Q	Q258K2	MYH9_CANLF Myosin-9 OS=Canis lupus familiaris OX=9615 GN=MYH9 PE=2 SV=1
80.03_2460.1629n	1	1	#3897	3	80.034	2460.16	8.3903	KMQQNIQELEEQLEEEESAR		Q258K2	MYH9_CANLF Myosin-9 OS=Canis lupus familiaris OX=9615 GN=MYH9 PE=2 SV=1
69.29_1514.7190n	1	1	#3974	2	69.2857	1514.72	6.2399	THEAQIQEMRQK	[5] Deamidation Q|[9] Oxidation M	Q258K2	MYH9_CANLF Myosin-9 OS=Canis lupus familiaris OX=9615 GN=MYH9 PE=2 SV=1
69.29_1514.7197n	1	1	#6300	2	69.2857	1514.72	6.2399	THEAQIQEMRQK	[5] Deamidation Q|[9] Oxidation M	Q258K2	MYH9_CANLF Myosin-9 OS=Canis lupus familiaris OX=9615 GN=MYH9 PE=2 SV=1
53.90_884.4923n	1	1	#3975	2	53.8986	884.492	0	ASITALEAK	[C-term] Dehydrated	Q258K2	MYH9_CANLF Myosin-9 OS=Canis lupus familiaris OX=9615 GN=MYH9 PE=2 SV=1
58.49_1342.6188n	1	1	#4009	2	58.4863	1342.62	8.3488	HEAMITDLEER		Q258K2	MYH9_CANLF Myosin-9 OS=Canis lupus familiaris OX=9615 GN=MYH9 PE=2 SV=1
84.78_3010.3806n	2	2	#12001,#4016	3,4	84.7813	3010.38	7.08	FLSNGHVTIPGQQDKDMFQETMEAMR	[4] Deamidation N	Q258K2	MYH9_CANLF Myosin-9 OS=Canis lupus familiaris OX=9615 GN=MYH9 PE=2 SV=1
42.83_1247.6144n	2	2	#7284,#4032	2,3	42.8324	1247.61	8.4347	LQAQMKDCVR	[8] Carbamidomethyl C	Q258K2	MYH9_CANLF Myosin-9 OS=Canis lupus familiaris OX=9615 GN=MYH9 PE=2 SV=1
35.88_963.5138n	1	1	#4035	2	35.8794	963.514	8.2407	VGRDYVQK		Q258K2	MYH9_CANLF Myosin-9 OS=Canis lupus familiaris OX=9615 GN=MYH9 PE=2 SV=1
60.83_1637.6899n	1	1	#4047	2	60.8259	1637.69	8.8374	MEDGVGCLETAEEAK	[7] Carbamidomethyl C	Q258K2	MYH9_CANLF Myosin-9 OS=Canis lupus familiaris OX=9615 GN=MYH9 PE=2 SV=1
86.37_2166.9889n	1	1	#4054	2	86.3657	2166.99	5.6322	NMDPLNDNIATLLHQSSDK	[N-term] Acetyl N-TERM	Q258K2	MYH9_CANLF Myosin-9 OS=Canis lupus familiaris OX=9615 GN=MYH9 PE=2 SV=1
85.87_2285.1181n	1	1	#4094	3	85.868	2285.12	8.1856	VEDMAELTCLNEASVLHNLK	[9] Carbamidomethyl C	Q258K2	MYH9_CANLF Myosin-9 OS=Canis lupus familiaris OX=9615 GN=MYH9 PE=2 SV=1
88.65_2453.2472n	1	1	#56984	3	88.6535	2453.25	6.7975	YLYVDKNFINNPLAQADWAAK		Q258K2	MYH9_CANLF Myosin-9 OS=Canis lupus familiaris OX=9615 GN=MYH9 PE=2 SV=1
89.06_2453.2385n	1	1	#4138	3	89.0596	2453.24	8.4013	YLYVDKNFINNPLAQADWAAK		Q258K2	MYH9_CANLF Myosin-9 OS=Canis lupus familiaris OX=9615 GN=MYH9 PE=2 SV=1
89.16_2453.2545n	1	1	#23969	3	89.1625	2453.25	7.231	YLYVDKNFINNPLAQADWAAK		Q258K2	MYH9_CANLF Myosin-9 OS=Canis lupus familiaris OX=9615 GN=MYH9 PE=2 SV=1
40.79_1122.5677n	1	1	#4164	3	40.7931	1122.57	6.3849	VVQEQGTHPK	[3] Deamidation Q	Q258K2	MYH9_CANLF Myosin-9 OS=Canis lupus familiaris OX=9615 GN=MYH9 PE=2 SV=1
61.68_1529.7537n	1	1	#4200	2	61.6782	1529.75	9.0325	IAQLEEQLDNETK		Q258K2	MYH9_CANLF Myosin-9 OS=Canis lupus familiaris OX=9615 GN=MYH9 PE=2 SV=1
37.96_992.5070n	1	1	#4220	2	37.9557	992.507	7.9957	FTEGERVR		Q258K2	MYH9_CANLF Myosin-9 OS=Canis lupus familiaris OX=9615 GN=MYH9 PE=2 SV=1
56.22_2495.1217n	2	2	#24200,#4268	3,4	56.2239	2495.12	6.9302	DFSALESQLQDTQELLQEENR	[8] Deamidation Q|[10] Deamidation Q|[17] Deamidation Q	Q258K2	MYH9_CANLF Myosin-9 OS=Canis lupus familiaris OX=9615 GN=MYH9 PE=2 SV=1
39.89_917.5066n	1	1	#4368	2	39.8892	917.507	5.7748	RTASNLEK		Q258K2	MYH9_CANLF Myosin-9 OS=Canis lupus familiaris OX=9615 GN=MYH9 PE=2 SV=1
39.92_917.5027n	1	1	#8741	2	39.9236	917.503	5.7748	RTASNLEK		Q258K2	MYH9_CANLF Myosin-9 OS=Canis lupus familiaris OX=9615 GN=MYH9 PE=2 SV=1
64.58_1340.6996n	1	1	#11552	3	64.5782	1340.7	6.3617	GMFRTVGQLYK	[N-term] Acetyl N-TERM	Q258K2	MYH9_CANLF Myosin-9 OS=Canis lupus familiaris OX=9615 GN=MYH9 PE=2 SV=1
64.61_1340.6933n	1	1	#4373	2	64.6125	1340.69	6.3617	GMFRTVGQLYK	[N-term] Acetyl N-TERM	Q258K2	MYH9_CANLF Myosin-9 OS=Canis lupus familiaris OX=9615 GN=MYH9 PE=2 SV=1
68.31_2106.9498n	1	1	#4382	2	68.3132	2106.95	7.1469	AQFERDLQGRDEQSEEK	[N-term] Acetyl N-TERM|[8] Deamidation Q	Q258K2	MYH9_CANLF Myosin-9 OS=Canis lupus familiaris OX=9615 GN=MYH9 PE=2 SV=1
49.08_824.5093n	1	1	#4386	2	49.082	824.509	0	EVNILKK		Q258K2	MYH9_CANLF Myosin-9 OS=Canis lupus familiaris OX=9615 GN=MYH9 PE=2 SV=1
102.80_2998.4214n	1	1	#4412	3	102.798	2998.42	6.1176	ADEWLMKNMDPLNDNIATLLHQSSDK		Q258K2	MYH9_CANLF Myosin-9 OS=Canis lupus familiaris OX=9615 GN=MYH9 PE=2 SV=1
46.82_1354.6623n	1	1	#11054	2	46.8167	1354.66	7.1487	DDVGKSVHELEK		Q258K2	MYH9_CANLF Myosin-9 OS=Canis lupus familiaris OX=9615 GN=MYH9 PE=2 SV=1
46.90_1354.6826n	1	1	#4414	3	46.9025	1354.68	7.5263	DDVGKSVHELEK		Q258K2	MYH9_CANLF Myosin-9 OS=Canis lupus familiaris OX=9615 GN=MYH9 PE=2 SV=1
38.52_903.4698n	0	1	#4441	2	38.522	903.47	6.5121	QELEKTR	[1] Deamidation Q	Q258K2	MYH9_CANLF Myosin-9 OS=Canis lupus familiaris OX=9615 GN=MYH9 PE=2 SV=1
63.54_1029.5688n	1	1	#4453	2	63.5371	1029.57	6.5209	ETKALSLAR	[N-term] Acetyl N-TERM	Q258K2	MYH9_CANLF Myosin-9 OS=Canis lupus familiaris OX=9615 GN=MYH9 PE=2 SV=1
42.46_1579.7838n	1	1	#4470	3	42.4635	1579.78	0	EVNLQAMKAQFER	[7] Oxidation M|[10] Deamidation Q	Q258K2	MYH9_CANLF Myosin-9 OS=Canis lupus familiaris OX=9615 GN=MYH9 PE=2 SV=1
42.46_1579.7793n	1	1	#9504	3	42.4635	1579.78	0	EVNLQAMKAQFER	[7] Oxidation M|[10] Deamidation Q	Q258K2	MYH9_CANLF Myosin-9 OS=Canis lupus familiaris OX=9615 GN=MYH9 PE=2 SV=1
58.85_1222.6277n	1	1	#4611	2	58.8466	1222.63	8.5559	AGVLAHLEEER		Q258K2	MYH9_CANLF Myosin-9 OS=Canis lupus familiaris OX=9615 GN=MYH9 PE=2 SV=1
59.00_1222.6219n	1	1	#27515	2	58.9954	1222.62	6.9491	AGVLAHLEEER		Q258K2	MYH9_CANLF Myosin-9 OS=Canis lupus familiaris OX=9615 GN=MYH9 PE=2 SV=1
88.02_1933.8839n	1	1	#4643	2	88.0186	1933.88	6.0151	KLEEDQIIMEDQNCK	[N-term] Acetyl N-TERM|[14] Carbamidomethyl C	Q258K2	MYH9_CANLF Myosin-9 OS=Canis lupus familiaris OX=9615 GN=MYH9 PE=2 SV=1
50.66_701.3942n	1	1	#4676	2	50.6551	701.394	---	LALEEK		Q258K2	MYH9_CANLF Myosin-9 OS=Canis lupus familiaris OX=9615 GN=MYH9 PE=2 SV=1
73.09_2333.1902n	1	1	#4713	4	73.0894	2333.19	6.8642	LQVELDNVMGLLTQSDSKSSK	[N-term] Acetyl N-TERM	Q258K2	MYH9_CANLF Myosin-9 OS=Canis lupus familiaris OX=9615 GN=MYH9 PE=2 SV=1
73.11_2333.1799n	1	1	#19175	4	73.1066	2333.18	6.8642	LQVELDNVMGLLTQSDSKSSK	[N-term] Acetyl N-TERM	Q258K2	MYH9_CANLF Myosin-9 OS=Canis lupus familiaris OX=9615 GN=MYH9 PE=2 SV=1
64.51_891.4155n	1	1	#4725	2	64.5096	891.415	8.0139	ADEWLMK		Q258K2	MYH9_CANLF Myosin-9 OS=Canis lupus familiaris OX=9615 GN=MYH9 PE=2 SV=1
56.61_1023.5233n	0	1	#4733	2	56.6101	1023.52	0	LHAQVTDMK		Q258K2	MYH9_CANLF Myosin-9 OS=Canis lupus familiaris OX=9615 GN=MYH9 PE=2 SV=1
56.61_1023.5208n	1	1	#27706	2	56.6101	1023.52	0	LHAQVTDMK		Q258K2	MYH9_CANLF Myosin-9 OS=Canis lupus familiaris OX=9615 GN=MYH9 PE=2 SV=1
50.43_1830.8349n	1	1	#133905	2	50.432	1830.83	6.8437	QLEEAEEEAQRANASR	[13] Deamidation N	Q258K2	MYH9_CANLF Myosin-9 OS=Canis lupus familiaris OX=9615 GN=MYH9 PE=2 SV=1
50.45_1830.8303n	1	1	#27386	3	50.4492	1830.83	7.3192	QLEEAEEEAQRANASR	[13] Deamidation N	Q258K2	MYH9_CANLF Myosin-9 OS=Canis lupus familiaris OX=9615 GN=MYH9 PE=2 SV=1
64.30_1830.8380n	1	1	#4742	2	64.3037	1830.84	6.883	QLEEAEEEAQRANASR	[13] Deamidation N	Q258K2	MYH9_CANLF Myosin-9 OS=Canis lupus familiaris OX=9615 GN=MYH9 PE=2 SV=1
40.69_1019.5128n	1	1	#4856	2	40.6901	1019.51	6.6831	LKQMEDEK		Q258K2	MYH9_CANLF Myosin-9 OS=Canis lupus familiaris OX=9615 GN=MYH9 PE=2 SV=1
46.71_1019.5035n	1	1	#63208	2	46.7138	1019.5	6.3881	LKQMEDEK		Q258K2	MYH9_CANLF Myosin-9 OS=Canis lupus familiaris OX=9615 GN=MYH9 PE=2 SV=1
75.72_2501.1783n	1	1	#4859	3	75.7206	2501.18	7.0012	LQLQEQLQAETELCAEAEELR	[8] Deamidation Q|[14] Carbamidomethyl C	Q258K2	MYH9_CANLF Myosin-9 OS=Canis lupus familiaris OX=9615 GN=MYH9 PE=2 SV=1
48.78_1696.8750n	1	1	#4891	3	48.7788	1696.87	0	ASREEILAQAKENEK	[C-term] Dehydrated	Q258K2	MYH9_CANLF Myosin-9 OS=Canis lupus familiaris OX=9615 GN=MYH9 PE=2 SV=1
46.16_1029.5365n	2	2	#17186,#29137	2,3	46.1646	1029.54	0	LAQAKENEK		Q258K2	MYH9_CANLF Myosin-9 OS=Canis lupus familiaris OX=9615 GN=MYH9 PE=2 SV=1
46.16_1029.5450n	1	1	#4902	2	46.1646	1029.55	0	LAQAKENEK		Q258K2	MYH9_CANLF Myosin-9 OS=Canis lupus familiaris OX=9615 GN=MYH9 PE=2 SV=1
46.47_1029.5368n	1	1	#38713	2	46.4735	1029.54	0	LAQAKENEK		Q258K2	MYH9_CANLF Myosin-9 OS=Canis lupus familiaris OX=9615 GN=MYH9 PE=2 SV=1
69.83_1182.5775n	1	1	#4958	2	69.8349	1182.58	0	YKADEWLMK		Q258K2	MYH9_CANLF Myosin-9 OS=Canis lupus familiaris OX=9615 GN=MYH9 PE=2 SV=1
69.83_1182.5780n	1	1	#19091	2	69.8349	1182.58	0	YKADEWLMK		Q258K2	MYH9_CANLF Myosin-9 OS=Canis lupus familiaris OX=9615 GN=MYH9 PE=2 SV=1
57.57_1299.5788n	0	1	#5017	2	57.5654	1299.58	6.2949	THEAQIQEMR	[5] Deamidation Q|[7] Deamidation Q	Q258K2	MYH9_CANLF Myosin-9 OS=Canis lupus familiaris OX=9615 GN=MYH9 PE=2 SV=1
88.81_2466.2179n	1	1	#15440	3	88.808	2466.22	7.7102	LQQLFNHTMFILEQEEYQR		Q258K2	MYH9_CANLF Myosin-9 OS=Canis lupus familiaris OX=9615 GN=MYH9 PE=2 SV=1
89.11_2466.2196n	1	1	#5045	3	89.1111	2466.22	8.2611	LQQLFNHTMFILEQEEYQR		Q258K2	MYH9_CANLF Myosin-9 OS=Canis lupus familiaris OX=9615 GN=MYH9 PE=2 SV=1
97.25_2492.1840n	1	1	#5047	3	97.25	2492.18	8.3723	DFSALESQLQDTQELLQEENR		Q258K2	MYH9_CANLF Myosin-9 OS=Canis lupus familiaris OX=9615 GN=MYH9 PE=2 SV=1
53.30_1042.5947n	0	1	#5061	2	53.298	1042.59	6.256	QQLERQNK		Q258K2	MYH9_CANLF Myosin-9 OS=Canis lupus familiaris OX=9615 GN=MYH9 PE=2 SV=1
39.50_1875.8423n	2	2	#23908,#5126	2,3	39.5031	1875.84	8.5009	ERNTDQASMPDNTAAQK		Q258K2	MYH9_CANLF Myosin-9 OS=Canis lupus familiaris OX=9615 GN=MYH9 PE=2 SV=1
84.22_1671.8321n	0	1	#5132	2	84.215	1671.83	8.2722	NFINNPLAQADWAAK		Q258K2	MYH9_CANLF Myosin-9 OS=Canis lupus familiaris OX=9615 GN=MYH9 PE=2 SV=1
41.75_1072.5273n	0	1	#5214	2	41.7484	1072.53	5.6252	ATYERMFR		Q258K2	MYH9_CANLF Myosin-9 OS=Canis lupus familiaris OX=9615 GN=MYH9 PE=2 SV=1
41.77_1072.5255n	0	1	#7018	2	41.7656	1072.53	5.6252	ATYERMFR		Q258K2	MYH9_CANLF Myosin-9 OS=Canis lupus familiaris OX=9615 GN=MYH9 PE=2 SV=1
50.48_1072.5156n	0	1	#9382	2	50.4835	1072.52	7.1156	ATYERMFR		Q258K2	MYH9_CANLF Myosin-9 OS=Canis lupus familiaris OX=9615 GN=MYH9 PE=2 SV=1
73.38_2292.1491n	2	2	#5265,#6750	3,4	73.3812	2292.15	6.9435	LQVELDNVMGLLTQSDSKSSK	[14] Deamidation Q	Q258K2	MYH9_CANLF Myosin-9 OS=Canis lupus familiaris OX=9615 GN=MYH9 PE=2 SV=1
73.38_2292.1369n	1	1	#10187	3	73.3812	2292.14	6.9435	LQVELDNVMGLLTQSDSKSSK	[14] Deamidation Q	Q258K2	MYH9_CANLF Myosin-9 OS=Canis lupus familiaris OX=9615 GN=MYH9 PE=2 SV=1
76.45_1551.7538n	1	1	#5283	2	76.4527	1551.75	6.4936	ITDVIIGFQACCR	[11] Carbamidomethyl C|[12] Carbamidomethyl C	Q258K2	MYH9_CANLF Myosin-9 OS=Canis lupus familiaris OX=9615 GN=MYH9 PE=2 SV=1
69.47_538.2875n	1	1	#5290	2	69.4744	538.288	0	RGDLP		Q258K2	MYH9_CANLF Myosin-9 OS=Canis lupus familiaris OX=9615 GN=MYH9 PE=2 SV=1
81.33_1751.8269n	1	1	#5303	2	81.3324	1751.83	6.8474	LTEMETLQSQLMAEK	[10] Deamidation Q	Q258K2	MYH9_CANLF Myosin-9 OS=Canis lupus familiaris OX=9615 GN=MYH9 PE=2 SV=1
49.68_1317.7622n	1	1	#68536	3	49.6827	1317.76	5.8926	LDPHLVLDQLR		Q258K2	MYH9_CANLF Myosin-9 OS=Canis lupus familiaris OX=9615 GN=MYH9 PE=2 SV=1
78.83_1317.7419n	1	1	#5383	2	78.8271	1317.74	8.3307	LDPHLVLDQLR		Q258K2	MYH9_CANLF Myosin-9 OS=Canis lupus familiaris OX=9615 GN=MYH9 PE=2 SV=1
78.91_1317.7427n	1	1	#22276	3	78.9072	1317.74	8.3307	LDPHLVLDQLR		Q258K2	MYH9_CANLF Myosin-9 OS=Canis lupus familiaris OX=9615 GN=MYH9 PE=2 SV=1
83.47_1911.9671n	0	2	#9799,#5445	2,3	83.4743	1911.97	8.8938	NLPIYSEEIVEMYKGK		Q258K2	MYH9_CANLF Myosin-9 OS=Canis lupus familiaris OX=9615 GN=MYH9 PE=2 SV=1
56.06_544.2612n	1	1	#5501	2	56.0609	544.261	0	ANSSGK		Q258K2	MYH9_CANLF Myosin-9 OS=Canis lupus familiaris OX=9615 GN=MYH9 PE=2 SV=1
69.42_713.4204n	1	1	#6964	2	69.4229	713.42	0	PFVVPR		Q258K2	MYH9_CANLF Myosin-9 OS=Canis lupus familiaris OX=9615 GN=MYH9 PE=2 SV=1
77.19_713.4221n	1	1	#5613	2	77.1851	713.422	0	PFVVPR		Q258K2	MYH9_CANLF Myosin-9 OS=Canis lupus familiaris OX=9615 GN=MYH9 PE=2 SV=1
41.59_991.4597n	0	1	#5618	2	41.594	991.46	6.2636	DQADKASTR	[2] Deamidation Q	Q258K2	MYH9_CANLF Myosin-9 OS=Canis lupus familiaris OX=9615 GN=MYH9 PE=2 SV=1
53.30_1122.6222n	1	1	#5624	3	53.298	1122.62	6.599	IGQSKVFFR	[N-term] Acetyl N-TERM	Q258K2	MYH9_CANLF Myosin-9 OS=Canis lupus familiaris OX=9615 GN=MYH9 PE=2 SV=1
57.27_1662.7422n	1	1	#90652	2	57.2736	1662.74	6.2878	QVREMEAELEDEK	[N-term] Acetyl N-TERM|[5] Oxidation M	Q258K2	MYH9_CANLF Myosin-9 OS=Canis lupus familiaris OX=9615 GN=MYH9 PE=2 SV=1
57.51_1662.7268n	1	1	#5628	2	57.5139	1662.73	6.2878	QVREMEAELEDEK	[N-term] Acetyl N-TERM|[5] Oxidation M	Q258K2	MYH9_CANLF Myosin-9 OS=Canis lupus familiaris OX=9615 GN=MYH9 PE=2 SV=1
59.01_1347.5971n	1	1	#5639	3	59.0125	1347.6	6.5962	DELADEIANSSGK		Q258K2	MYH9_CANLF Myosin-9 OS=Canis lupus familiaris OX=9615 GN=MYH9 PE=2 SV=1
56.04_1347.6426n	0	1	#7412	2	56.0438	1347.64	7.2165	DELADEIANSSGK		Q258K2	MYH9_CANLF Myosin-9 OS=Canis lupus familiaris OX=9615 GN=MYH9 PE=2 SV=1
56.10_1347.6273n	0	1	#22828	2	56.0952	1347.63	7.2165	DELADEIANSSGK		Q258K2	MYH9_CANLF Myosin-9 OS=Canis lupus familiaris OX=9615 GN=MYH9 PE=2 SV=1
56.90_1220.5838n	0	1	#9237	2	56.9018	1220.58	6.8279	AQFERDLQGR	[2] Deamidation Q|[8] Deamidation Q	Q258K2	MYH9_CANLF Myosin-9 OS=Canis lupus familiaris OX=9615 GN=MYH9 PE=2 SV=1
56.96_1220.5802n	0	1	#5655	2	56.9647	1220.58	6.8279	AQFERDLQGR	[2] Deamidation Q|[8] Deamidation Q	Q258K2	MYH9_CANLF Myosin-9 OS=Canis lupus familiaris OX=9615 GN=MYH9 PE=2 SV=1
56.15_954.4951n	0	1	#5670	2	56.1467	954.495	0	EQEVNILK	[N-term] Ammonia-loss	Q258K2	MYH9_CANLF Myosin-9 OS=Canis lupus familiaris OX=9615 GN=MYH9 PE=2 SV=1
61.71_1574.8863n	1	1	#5739	3	61.7125	1574.89	7.2278	AGKLDPHLVLDQLR	[12] Deamidation Q	Q258K2	MYH9_CANLF Myosin-9 OS=Canis lupus familiaris OX=9615 GN=MYH9 PE=2 SV=1
74.03_1442.7233n	0	1	#5797	2	74.0275	1442.72	6.1119	EEILAQAKENEK	[N-term] Acetyl N-TERM	Q258K2	MYH9_CANLF Myosin-9 OS=Canis lupus familiaris OX=9615 GN=MYH9 PE=2 SV=1
65.47_2207.1291n	2	2	#5838,#60158	2,3	65.4734	2207.13	6.6025	TRLQQELDDLLVDLDHQR	[4] Deamidation Q	Q258K2	MYH9_CANLF Myosin-9 OS=Canis lupus familiaris OX=9615 GN=MYH9 PE=2 SV=1
97.40_2207.1394n	1	1	#16731	3	97.4045	2207.14	6.1908	TRLQQELDDLLVDLDHQR	[4] Deamidation Q	Q258K2	MYH9_CANLF Myosin-9 OS=Canis lupus familiaris OX=9615 GN=MYH9 PE=2 SV=1
74.32_1682.7733n	1	1	#5845	2	74.3192	1682.77	8.7127	IAEFTTNLMEEEEK		Q258K2	MYH9_CANLF Myosin-9 OS=Canis lupus familiaris OX=9615 GN=MYH9 PE=2 SV=1
75.53_1297.6835n	0	1	#5889	2	75.5318	1297.68	6.3579	LQKDLEGLGQR	[N-term] Acetyl N-TERM	Q258K2	MYH9_CANLF Myosin-9 OS=Canis lupus familiaris OX=9615 GN=MYH9 PE=2 SV=1
40.38_1297.6882n	1	1	#49228	3	40.3812	1297.69	6.5898	LQKDLEGLGQR	[N-term] Acetyl N-TERM	Q258K2	MYH9_CANLF Myosin-9 OS=Canis lupus familiaris OX=9615 GN=MYH9 PE=2 SV=1
78.57_2699.3307n	0	1	#5910	3	78.5697	2699.33	7.8485	IAQLEEELEEEQGNTELVNDRLK	[19] Deamidation N	Q258K2	MYH9_CANLF Myosin-9 OS=Canis lupus familiaris OX=9615 GN=MYH9 PE=2 SV=1
90.19_2699.2962n	1	1	#26879	4	90.1864	2699.3	6.2446	IAQLEEELEEEQGNTELVNDRLK	[19] Deamidation N	Q258K2	MYH9_CANLF Myosin-9 OS=Canis lupus familiaris OX=9615 GN=MYH9 PE=2 SV=1
71.98_1642.7550n	0	1	#5946	2	71.9798	1642.75	6.7665	QFRTEMEDLMSSK	[N-term] Acetyl N-TERM	Q258K2	MYH9_CANLF Myosin-9 OS=Canis lupus familiaris OX=9615 GN=MYH9 PE=2 SV=1
89.03_1642.7371n	1	1	#94793	2	89.0253	1642.74	6.3847	QFRTEMEDLMSSK	[N-term] Acetyl N-TERM	Q258K2	MYH9_CANLF Myosin-9 OS=Canis lupus familiaris OX=9615 GN=MYH9 PE=2 SV=1
52.72_1642.7749n	1	1	#56257	3	52.7202	1642.77	6.2584	NKHEAMITDLEER	[N-term] Acetyl N-TERM|[6] Oxidation M	Q258K2	MYH9_CANLF Myosin-9 OS=Canis lupus familiaris OX=9615 GN=MYH9 PE=2 SV=1
55.16_761.4086n	1	1	#5973	2	55.1571	761.409	5.6132	TASNLEK		Q258K2	MYH9_CANLF Myosin-9 OS=Canis lupus familiaris OX=9615 GN=MYH9 PE=2 SV=1
70.07_1732.9053n	2	2	#11401,#6036	2,3	70.0694	1732.91	8.8451	AQTKEQADFAIEALAK		Q258K2	MYH9_CANLF Myosin-9 OS=Canis lupus familiaris OX=9615 GN=MYH9 PE=2 SV=1
50.59_1732.8517n	1	1	#95327	3	50.5865	1732.85	5.8165	AQTKEQADFAIEALAK		Q258K2	MYH9_CANLF Myosin-9 OS=Canis lupus familiaris OX=9615 GN=MYH9 PE=2 SV=1
56.27_1260.6336n	0	1	#6055	2	56.2668	1260.63	6.3108	AEAEAREKETK		Q258K2	MYH9_CANLF Myosin-9 OS=Canis lupus familiaris OX=9615 GN=MYH9 PE=2 SV=1
56.39_1260.6185n	0	1	#16898	2	56.3869	1260.62	6.3108	AEAEAREKETK		Q258K2	MYH9_CANLF Myosin-9 OS=Canis lupus familiaris OX=9615 GN=MYH9 PE=2 SV=1
54.36_3052.3859n	2	2	#8250,#6068	3,4	54.3648	3052.39	6.5337	FLSNGHVTIPGQQDKDMFQETMEAMR	[N-term] Acetyl N-TERM|[13] Deamidation Q	Q258K2	MYH9_CANLF Myosin-9 OS=Canis lupus familiaris OX=9615 GN=MYH9 PE=2 SV=1
60.21_1029.5155n	0	2	#6186,#92029	2,3	60.2081	1029.52	0	LQVDDERR		Q258K2	MYH9_CANLF Myosin-9 OS=Canis lupus familiaris OX=9615 GN=MYH9 PE=2 SV=1
60.21_1029.5208n	0	1	#9763	2	60.2081	1029.52	0	LQVDDERR		Q258K2	MYH9_CANLF Myosin-9 OS=Canis lupus familiaris OX=9615 GN=MYH9 PE=2 SV=1
67.67_1107.5546n	1	1	#6217	2	67.6669	1107.55	0	FCIIHYAGK	[2] Carbamidomethyl C	Q258K2	MYH9_CANLF Myosin-9 OS=Canis lupus familiaris OX=9615 GN=MYH9 PE=2 SV=1
67.67_1107.5484n	1	1	#15588	2	67.6669	1107.55	0	FCIIHYAGK	[2] Carbamidomethyl C	Q258K2	MYH9_CANLF Myosin-9 OS=Canis lupus familiaris OX=9615 GN=MYH9 PE=2 SV=1
36.68_902.4283n	1	1	#73174	2	36.6801	902.428	7.5096	AEAEAREK		Q258K2	MYH9_CANLF Myosin-9 OS=Canis lupus familiaris OX=9615 GN=MYH9 PE=2 SV=1
37.57_902.4357n	1	1	#6226	2	37.5667	902.436	6.2244	AEAEAREK		Q258K2	MYH9_CANLF Myosin-9 OS=Canis lupus familiaris OX=9615 GN=MYH9 PE=2 SV=1
59.73_2299.0100n	1	1	#6236	3	59.7333	2299.01	7.8459	SMMQDREDQSILCTGESGAGK	[13] Carbamidomethyl C	Q258K2	MYH9_CANLF Myosin-9 OS=Canis lupus familiaris OX=9615 GN=MYH9 PE=2 SV=1
80.45_932.5439n	1	1	#6313	2	80.4458	932.544	0	VSHLLGINV		Q258K2	MYH9_CANLF Myosin-9 OS=Canis lupus familiaris OX=9615 GN=MYH9 PE=2 SV=1
42.82_1006.4666n	1	1	#6321	2	42.8239	1006.47	0	AQMKDCVR	[6] Carbamidomethyl C	Q258K2	MYH9_CANLF Myosin-9 OS=Canis lupus familiaris OX=9615 GN=MYH9 PE=2 SV=1
79.11_2134.0169n	1	1	#50962	3	79.1131	2134.02	5.9469	TELEDTLDSTAAQQELRSK		Q258K2	MYH9_CANLF Myosin-9 OS=Canis lupus familiaris OX=9615 GN=MYH9 PE=2 SV=1
104.84_2134.0461n	1	1	#6341	2	104.84	2134.05	6.5375	TELEDTLDSTAAQQELRSK		Q258K2	MYH9_CANLF Myosin-9 OS=Canis lupus familiaris OX=9615 GN=MYH9 PE=2 SV=1
86.96_1196.6587n	1	1	#6352	2	86.9605	1196.66	6.6609	RGDLPFVVPR	[N-term] Acetyl N-TERM	Q258K2	MYH9_CANLF Myosin-9 OS=Canis lupus familiaris OX=9615 GN=MYH9 PE=2 SV=1
50.69_829.4513n	1	1	#6459	2	50.6895	829.451	8.725	GALALEEK		Q258K2	MYH9_CANLF Myosin-9 OS=Canis lupus familiaris OX=9615 GN=MYH9 PE=2 SV=1
55.41_2160.0138n	2	2	#6498,#7802	3,4	55.4059	2160.01	6.6455	DELADEIANSSGKGALALEEK	[9] Deamidation N	Q258K2	MYH9_CANLF Myosin-9 OS=Canis lupus familiaris OX=9615 GN=MYH9 PE=2 SV=1
76.45_1714.8141n	0	1	#6499	2	76.4527	1714.81	6.9652	NFINNPLAQADWAAK	[N-term] Acetyl N-TERM|[5] Deamidation N	Q258K2	MYH9_CANLF Myosin-9 OS=Canis lupus familiaris OX=9615 GN=MYH9 PE=2 SV=1
76.45_1714.8225n	0	1	#12891	2	76.4527	1714.82	6.9652	NFINNPLAQADWAAK	[N-term] Acetyl N-TERM|[5] Deamidation N	Q258K2	MYH9_CANLF Myosin-9 OS=Canis lupus familiaris OX=9615 GN=MYH9 PE=2 SV=1
71.87_1392.7219n	1	1	#6557	2	71.8654	1392.72	6.515	FVSELWKDVDR		Q258K2	MYH9_CANLF Myosin-9 OS=Canis lupus familiaris OX=9615 GN=MYH9 PE=2 SV=1
73.86_1392.7130n	1	1	#29764	3	73.8617	1392.71	7.7471	FVSELWKDVDR		Q258K2	MYH9_CANLF Myosin-9 OS=Canis lupus familiaris OX=9615 GN=MYH9 PE=2 SV=1
63.43_1012.4923n	0	1	#6573	2	63.4342	1012.49	5.9687	CQHLQAEK	[1] Carbamidomethyl C	Q258K2	MYH9_CANLF Myosin-9 OS=Canis lupus familiaris OX=9615 GN=MYH9 PE=2 SV=1
45.76_1012.4956n	1	1	#11225	2	45.7585	1012.5	6.0493	CQHLQAEK	[1] Carbamidomethyl C	Q258K2	MYH9_CANLF Myosin-9 OS=Canis lupus familiaris OX=9615 GN=MYH9 PE=2 SV=1
68.38_1689.8393n	0	1	#6593	2	68.3819	1689.84	6.4299	LMATLRNTNPNFVR	[N-term] Acetyl N-TERM|[7] Deamidation N|[11] Deamidation N	Q258K2	MYH9_CANLF Myosin-9 OS=Canis lupus familiaris OX=9615 GN=MYH9 PE=2 SV=1
55.19_1111.5763n	0	1	#6616	2	55.1914	1111.58	0	YLAHVASSHK		Q258K2	MYH9_CANLF Myosin-9 OS=Canis lupus familiaris OX=9615 GN=MYH9 PE=2 SV=1
55.19_1111.5687n	0	1	#28984	2	55.1914	1111.57	0	YLAHVASSHK		Q258K2	MYH9_CANLF Myosin-9 OS=Canis lupus familiaris OX=9615 GN=MYH9 PE=2 SV=1
55.21_1111.5711n	0	1	#13500	2	55.2086	1111.57	0	YLAHVASSHK		Q258K2	MYH9_CANLF Myosin-9 OS=Canis lupus familiaris OX=9615 GN=MYH9 PE=2 SV=1
53.57_1111.5725n	1	1	#33112	2	53.5725	1111.57	0	YLAHVASSHK		Q258K2	MYH9_CANLF Myosin-9 OS=Canis lupus familiaris OX=9615 GN=MYH9 PE=2 SV=1
38.11_952.4876n	1	1	#6627	2	38.1102	952.488	0	TDKSFVEK		Q258K2	MYH9_CANLF Myosin-9 OS=Canis lupus familiaris OX=9615 GN=MYH9 PE=2 SV=1
106.72_3014.4930n	1	1	#6660	3	106.722	3014.49	6.7195	NMDPLNDNIATLLHQSSDKFVSELWK		Q258K2	MYH9_CANLF Myosin-9 OS=Canis lupus familiaris OX=9615 GN=MYH9 PE=2 SV=1
49.05_713.4780n	1	1	#6710	2	49.0477	713.478	0	VNILKK		Q258K2	MYH9_CANLF Myosin-9 OS=Canis lupus familiaris OX=9615 GN=MYH9 PE=2 SV=1
56.23_1203.5842n	1	1	#6717	2	56.2325	1203.58	7.9704	ALEQQVEEMK		Q258K2	MYH9_CANLF Myosin-9 OS=Canis lupus familiaris OX=9615 GN=MYH9 PE=2 SV=1
50.98_1255.6912n	1	1	#6761	3	50.9755	1255.69	7.9878	LQKDLEGLGQR		Q258K2	MYH9_CANLF Myosin-9 OS=Canis lupus familiaris OX=9615 GN=MYH9 PE=2 SV=1
60.71_782.4629n	1	1	#6793	2	60.7057	782.463	0	VKANLEK	[C-term] Dehydrated	Q258K2	MYH9_CANLF Myosin-9 OS=Canis lupus familiaris OX=9615 GN=MYH9 PE=2 SV=1
63.01_1742.8533n	1	1	#6912	3	63.0052	1742.85	6.9747	EEVGEEAIVELVENGK		Q258K2	MYH9_CANLF Myosin-9 OS=Canis lupus familiaris OX=9615 GN=MYH9 PE=2 SV=1
63.07_1742.8453n	1	1	#12733	3	63.0738	1742.85	6.9747	EEVGEEAIVELVENGK		Q258K2	MYH9_CANLF Myosin-9 OS=Canis lupus familiaris OX=9615 GN=MYH9 PE=2 SV=1
75.33_1742.8423n	1	1	#89113	2	75.3259	1742.84	6.2924	EEVGEEAIVELVENGK		Q258K2	MYH9_CANLF Myosin-9 OS=Canis lupus familiaris OX=9615 GN=MYH9 PE=2 SV=1
75.39_1742.8752n	1	1	#89409	2	75.3945	1742.88	7.1992	EEVGEEAIVELVENGK		Q258K2	MYH9_CANLF Myosin-9 OS=Canis lupus familiaris OX=9615 GN=MYH9 PE=2 SV=1
91.96_3143.5855n	1	1	#6923	4	91.9595	3143.59	7.8264	NTDQASMPDNTAAQKVSHLLGINVTDFTR		Q258K2	MYH9_CANLF Myosin-9 OS=Canis lupus familiaris OX=9615 GN=MYH9 PE=2 SV=1
56.61_1213.6127n	1	1	#6926	2	56.6101	1213.61	0	ATLHAQVTDMK		Q258K2	MYH9_CANLF Myosin-9 OS=Canis lupus familiaris OX=9615 GN=MYH9 PE=2 SV=1
56.59_1213.6100n	0	2	#8767,#59938	2,3	56.5929	1213.61	0	ATLHAQVTDMK		Q258K2	MYH9_CANLF Myosin-9 OS=Canis lupus familiaris OX=9615 GN=MYH9 PE=2 SV=1
65.57_1767.8167n	0	1	#6973	3	65.5677	1767.82	6.0746	LTEMETLQSQLMAEK	[4] Oxidation M|[10] Deamidation Q	Q258K2	MYH9_CANLF Myosin-9 OS=Canis lupus familiaris OX=9615 GN=MYH9 PE=2 SV=1
51.39_844.4476n	1	1	#7045	2	51.3873	844.448	0	QIATLHAQ		Q258K2	MYH9_CANLF Myosin-9 OS=Canis lupus familiaris OX=9615 GN=MYH9 PE=2 SV=1
89.78_1441.7825n	1	1	#7056	2	89.7803	1441.78	6.2234	LKDVLLQVDDER		Q258K2	MYH9_CANLF Myosin-9 OS=Canis lupus familiaris OX=9615 GN=MYH9 PE=2 SV=1
106.19_1441.7453n	1	1	#90608	2	106.19	1441.75	6.5684	LKDVLLQVDDER		Q258K2	MYH9_CANLF Myosin-9 OS=Canis lupus familiaris OX=9615 GN=MYH9 PE=2 SV=1
44.10_1200.6094n	1	1	#14457	2	44.0995	1200.61	6.063	DVLLQVDDER		Q258K2	MYH9_CANLF Myosin-9 OS=Canis lupus familiaris OX=9615 GN=MYH9 PE=2 SV=1
52.00_1200.5987n	1	1	#7091	2	51.9995	1200.6	6.152	DVLLQVDDER		Q258K2	MYH9_CANLF Myosin-9 OS=Canis lupus familiaris OX=9615 GN=MYH9 PE=2 SV=1
62.92_2031.0095n	1	1	#7141	3	62.9194	2031.01	6.7535	LQVELDNVMGLLTQSDSK	[N-term] Acetyl N-TERM	Q258K2	MYH9_CANLF Myosin-9 OS=Canis lupus familiaris OX=9615 GN=MYH9 PE=2 SV=1
45.42_1140.5618n	0	1	#28960	2	45.4153	1140.56	6.0699	CQHLQAEKK	[1] Carbamidomethyl C	Q258K2	MYH9_CANLF Myosin-9 OS=Canis lupus familiaris OX=9615 GN=MYH9 PE=2 SV=1
45.42_1140.5637n	0	1	#69507	2	45.4153	1140.56	6.0699	CQHLQAEKK	[1] Carbamidomethyl C	Q258K2	MYH9_CANLF Myosin-9 OS=Canis lupus familiaris OX=9615 GN=MYH9 PE=2 SV=1
45.52_1140.5807n	0	1	#7176	2	45.5182	1140.58	6.0699	CQHLQAEKK	[1] Carbamidomethyl C	Q258K2	MYH9_CANLF Myosin-9 OS=Canis lupus familiaris OX=9615 GN=MYH9 PE=2 SV=1
40.26_1140.5606n	1	1	#10766	3	40.2611	1140.56	6.2647	CQHLQAEKK	[1] Carbamidomethyl C	Q258K2	MYH9_CANLF Myosin-9 OS=Canis lupus familiaris OX=9615 GN=MYH9 PE=2 SV=1
40.52_1140.5515n	1	1	#16682	2	40.5185	1140.55	6.3759	CQHLQAEKK	[1] Carbamidomethyl C	Q258K2	MYH9_CANLF Myosin-9 OS=Canis lupus familiaris OX=9615 GN=MYH9 PE=2 SV=1
40.52_1140.5482n	1	1	#33726	2	40.5185	1140.55	6.3759	CQHLQAEKK	[1] Carbamidomethyl C	Q258K2	MYH9_CANLF Myosin-9 OS=Canis lupus familiaris OX=9615 GN=MYH9 PE=2 SV=1
40.67_1140.5887n	1	1	#33538	2	40.673	1140.59	6.3759	CQHLQAEKK	[1] Carbamidomethyl C	Q258K2	MYH9_CANLF Myosin-9 OS=Canis lupus familiaris OX=9615 GN=MYH9 PE=2 SV=1
44.29_1140.5525n	1	1	#18758	2	44.2883	1140.55	6.2961	CQHLQAEKK	[1] Carbamidomethyl C	Q258K2	MYH9_CANLF Myosin-9 OS=Canis lupus familiaris OX=9615 GN=MYH9 PE=2 SV=1
44.58_1140.5453n	1	1	#20527	2	44.58	1140.55	6.2961	CQHLQAEKK	[1] Carbamidomethyl C	Q258K2	MYH9_CANLF Myosin-9 OS=Canis lupus familiaris OX=9615 GN=MYH9 PE=2 SV=1
45.43_1140.5664n	1	1	#94148	2	45.4324	1140.57	6.0699	CQHLQAEKK	[1] Carbamidomethyl C	Q258K2	MYH9_CANLF Myosin-9 OS=Canis lupus familiaris OX=9615 GN=MYH9 PE=2 SV=1
68.60_1140.5557n	1	1	#39613	2	68.605	1140.56	5.9899	CQHLQAEKK	[1] Carbamidomethyl C	Q258K2	MYH9_CANLF Myosin-9 OS=Canis lupus familiaris OX=9615 GN=MYH9 PE=2 SV=1
60.65_1453.6381n	0	1	#7271	2	60.6542	1453.64	0	MEDLMSSKDDVGK		Q258K2	MYH9_CANLF Myosin-9 OS=Canis lupus familiaris OX=9615 GN=MYH9 PE=2 SV=1
60.71_1453.6385n	0	1	#9837	2	60.7057	1453.64	0	MEDLMSSKDDVGK		Q258K2	MYH9_CANLF Myosin-9 OS=Canis lupus familiaris OX=9615 GN=MYH9 PE=2 SV=1
35.86_1201.5820n	1	1	#7341	3	35.8622	1201.58	6.7733	DVLLQVDDER	[5] Deamidation Q	Q258K2	MYH9_CANLF Myosin-9 OS=Canis lupus familiaris OX=9615 GN=MYH9 PE=2 SV=1
47.75_959.4976n	1	1	#17552	2	47.7549	959.498	6.7758	RTASNLEK	[N-term] Acetyl N-TERM	Q258K2	MYH9_CANLF Myosin-9 OS=Canis lupus familiaris OX=9615 GN=MYH9 PE=2 SV=1
64.24_959.5062n	1	1	#7373	2	64.235	959.506	---	RTASNLEK	[N-term] Acetyl N-TERM	Q258K2	MYH9_CANLF Myosin-9 OS=Canis lupus familiaris OX=9615 GN=MYH9 PE=2 SV=1
68.52_959.5066n	0	1	#55479	2	68.5192	959.507	5.8946	RTASNLEK	[N-term] Acetyl N-TERM	Q258K2	MYH9_CANLF Myosin-9 OS=Canis lupus familiaris OX=9615 GN=MYH9 PE=2 SV=1
66.33_654.3696n	1	1	#7385	2	66.3342	654.37	0	PNSIPK		Q258K2	MYH9_CANLF Myosin-9 OS=Canis lupus familiaris OX=9615 GN=MYH9 PE=2 SV=1
66.33_802.4360n	1	1	#7440	2	66.3342	802.436	---	QRYEIL		Q258K2	MYH9_CANLF Myosin-9 OS=Canis lupus familiaris OX=9615 GN=MYH9 PE=2 SV=1
76.74_1219.5903n	1	1	#7457	2	76.7444	1219.59	6.1761	AQFERDLQGR	[8] Deamidation Q	Q258K2	MYH9_CANLF Myosin-9 OS=Canis lupus familiaris OX=9615 GN=MYH9 PE=2 SV=1
41.82_1486.7005n	2	2	#7482,#31791	2,3	41.8171	1486.7	8.5467	RQLEEAEEEAQR		Q258K2	MYH9_CANLF Myosin-9 OS=Canis lupus familiaris OX=9615 GN=MYH9 PE=2 SV=1
38.92_886.5195n	1	1	#7583	2	38.9167	886.52	7.1149	QKLQLEK	[1] Deamidation Q	Q258K2	MYH9_CANLF Myosin-9 OS=Canis lupus familiaris OX=9615 GN=MYH9 PE=2 SV=1
38.92_886.5192n	1	1	#8018	2	38.9167	886.519	7.1149	QKLQLEK	[1] Deamidation Q	Q258K2	MYH9_CANLF Myosin-9 OS=Canis lupus familiaris OX=9615 GN=MYH9 PE=2 SV=1
72.60_1313.7392n	1	1	#7606	2	72.5976	1313.74	8.3062	LRLEVNLQAMK		Q258K2	MYH9_CANLF Myosin-9 OS=Canis lupus familiaris OX=9615 GN=MYH9 PE=2 SV=1
68.59_1256.6460n	1	1	#7612	2	68.5878	1256.65	6.9634	KEEELQAALAR		Q258K2	MYH9_CANLF Myosin-9 OS=Canis lupus familiaris OX=9615 GN=MYH9 PE=2 SV=1
53.56_1256.6431n	1	1	#91752	2	53.5554	1256.64	8.0698	KEEELQAALAR		Q258K2	MYH9_CANLF Myosin-9 OS=Canis lupus familiaris OX=9615 GN=MYH9 PE=2 SV=1
53.64_1256.6588n	1	1	#9610	2	53.6412	1256.66	8.0698	KEEELQAALAR		Q258K2	MYH9_CANLF Myosin-9 OS=Canis lupus familiaris OX=9615 GN=MYH9 PE=2 SV=1
68.55_1256.6521n	1	1	#22236	2	68.5535	1256.65	6.9634	KEEELQAALAR		Q258K2	MYH9_CANLF Myosin-9 OS=Canis lupus familiaris OX=9615 GN=MYH9 PE=2 SV=1
83.50_1256.6521n	1	1	#14724	2	83.5001	1256.65	7.0979	KEEELQAALAR		Q258K2	MYH9_CANLF Myosin-9 OS=Canis lupus familiaris OX=9615 GN=MYH9 PE=2 SV=1
52.91_1997.9545n	1	1	#7718	4	52.909	1997.95	6.6709	HSQAVEELAEQLEQTKR	[3] Deamidation Q|[11] Deamidation Q|[14] Deamidation Q	Q258K2	MYH9_CANLF Myosin-9 OS=Canis lupus familiaris OX=9615 GN=MYH9 PE=2 SV=1
57.69_1815.8888n	2	2	#57213,#7727	2,3	57.6941	1815.89	7.8815	IAQLEEQLDNETKER	[10] Deamidation N	Q258K2	MYH9_CANLF Myosin-9 OS=Canis lupus familiaris OX=9615 GN=MYH9 PE=2 SV=1
70.63_1815.8712n	2	2	#40153,#8166	2,3	70.6271	1815.87	6.34	IAQLEEQLDNETKER	[10] Deamidation N	Q258K2	MYH9_CANLF Myosin-9 OS=Canis lupus familiaris OX=9615 GN=MYH9 PE=2 SV=1
60.94_1815.9045n	1	1	#21269	3	60.9403	1815.9	6.6296	IAQLEEQLDNETKER	[10] Deamidation N	Q258K2	MYH9_CANLF Myosin-9 OS=Canis lupus familiaris OX=9615 GN=MYH9 PE=2 SV=1
48.98_614.4109n	1	1	#7853	2	48.979	614.411	0	NILKK		Q258K2	MYH9_CANLF Myosin-9 OS=Canis lupus familiaris OX=9615 GN=MYH9 PE=2 SV=1
49.00_597.3792n	1	1	#113593	2	48.9962	597.379	0	NILKK		Q258K2	MYH9_CANLF Myosin-9 OS=Canis lupus familiaris OX=9615 GN=MYH9 PE=2 SV=1
65.58_1272.6621n	1	1	#7938	2	65.5849	1272.66	5.3193	EQLAKLMATLR		Q258K2	MYH9_CANLF Myosin-9 OS=Canis lupus familiaris OX=9615 GN=MYH9 PE=2 SV=1
74.39_1272.7009n	1	1	#55184	2	74.3879	1272.7	6.8609	EQLAKLMATLR		Q258K2	MYH9_CANLF Myosin-9 OS=Canis lupus familiaris OX=9615 GN=MYH9 PE=2 SV=1
85.58_2032.9432n	1	1	#7975	2	85.582	2032.94	8.6977	ELESQISELQEDLESER		Q258K2	MYH9_CANLF Myosin-9 OS=Canis lupus familiaris OX=9615 GN=MYH9 PE=2 SV=1
49.27_1259.5766n	1	1	#8005	2	49.2708	1259.58	0	EEEAQRANASR		Q258K2	MYH9_CANLF Myosin-9 OS=Canis lupus familiaris OX=9615 GN=MYH9 PE=2 SV=1
40.36_1214.6034n	2	2	#25487,#8038	2,3	40.3554	1214.6	7.0406	YEEKVAAYDK		Q258K2	MYH9_CANLF Myosin-9 OS=Canis lupus familiaris OX=9615 GN=MYH9 PE=2 SV=1
61.33_1214.5786n	1	1	#43540	2	61.3349	1214.58	6.1114	YEEKVAAYDK		Q258K2	MYH9_CANLF Myosin-9 OS=Canis lupus familiaris OX=9615 GN=MYH9 PE=2 SV=1
65.97_1107.5629n	1	1	#108562	2	65.9738	1107.56	6.278	NCAAYLKLR	[2] Carbamidomethyl C	Q258K2	MYH9_CANLF Myosin-9 OS=Canis lupus familiaris OX=9615 GN=MYH9 PE=2 SV=1
77.31_1107.5650n	1	1	#8207	2	77.3055	1107.56	5.8092	NCAAYLKLR	[2] Carbamidomethyl C	Q258K2	MYH9_CANLF Myosin-9 OS=Canis lupus familiaris OX=9615 GN=MYH9 PE=2 SV=1
50.26_1080.6046n	1	1	#14568	2	50.2604	1080.6	6.5307	IGQSKVFFR		Q258K2	MYH9_CANLF Myosin-9 OS=Canis lupus familiaris OX=9615 GN=MYH9 PE=2 SV=1
50.41_1080.5543n	1	1	#8209	2	50.4149	1080.55	5.8948	IGQSKVFFR		Q258K2	MYH9_CANLF Myosin-9 OS=Canis lupus familiaris OX=9615 GN=MYH9 PE=2 SV=1
79.22_1080.5943n	1	1	#27714	2	79.2161	1080.59	6.9366	IGQSKVFFR		Q258K2	MYH9_CANLF Myosin-9 OS=Canis lupus familiaris OX=9615 GN=MYH9 PE=2 SV=1
65.05_1591.8427n	1	1	#128385	2	65.0529	1591.84	7.3834	FDQLLAEEKTISAK		Q258K2	MYH9_CANLF Myosin-9 OS=Canis lupus familiaris OX=9615 GN=MYH9 PE=2 SV=1
65.16_1591.8606n	1	1	#114062	2	65.1559	1591.86	7.3834	FDQLLAEEKTISAK		Q258K2	MYH9_CANLF Myosin-9 OS=Canis lupus familiaris OX=9615 GN=MYH9 PE=2 SV=1
65.34_1591.8283n	1	1	#65473	2	65.3447	1591.83	7.6083	FDQLLAEEKTISAK		Q258K2	MYH9_CANLF Myosin-9 OS=Canis lupus familiaris OX=9615 GN=MYH9 PE=2 SV=1
65.53_1591.8560n	1	1	#8364	3	65.5334	1591.86	7.1645	FDQLLAEEKTISAK		Q258K2	MYH9_CANLF Myosin-9 OS=Canis lupus familiaris OX=9615 GN=MYH9 PE=2 SV=1
85.46_1688.8779n	1	1	#8426	2	85.4619	1688.88	6.1802	LMATLRNTNPNFVR	[N-term] Acetyl N-TERM|[11] Deamidation N	Q258K2	MYH9_CANLF Myosin-9 OS=Canis lupus familiaris OX=9615 GN=MYH9 PE=2 SV=1
95.75_2307.1071n	1	1	#8682	3	95.7515	2307.11	8.1772	MKSMEAEMIQLQEELAAAER		Q258K2	MYH9_CANLF Myosin-9 OS=Canis lupus familiaris OX=9615 GN=MYH9 PE=2 SV=1
58.98_1145.6367n	0	1	#8716	2	58.9782	1145.64	0	QLEKVTTEAK		Q258K2	MYH9_CANLF Myosin-9 OS=Canis lupus familiaris OX=9615 GN=MYH9 PE=2 SV=1
59.00_1145.6269n	0	1	#16417	2	58.9954	1145.63	0	QLEKVTTEAK		Q258K2	MYH9_CANLF Myosin-9 OS=Canis lupus familiaris OX=9615 GN=MYH9 PE=2 SV=1
40.91_887.4788n	1	1	#8900	2	40.9132	887.479	7.1663	KLQAQMK	[N-term] Acetyl N-TERM	Q258K2	MYH9_CANLF Myosin-9 OS=Canis lupus familiaris OX=9615 GN=MYH9 PE=2 SV=1
40.93_887.4834n	1	1	#43573	2	40.9303	887.483	7.1663	KLQAQMK	[N-term] Acetyl N-TERM	Q258K2	MYH9_CANLF Myosin-9 OS=Canis lupus familiaris OX=9615 GN=MYH9 PE=2 SV=1
65.14_887.4771n	1	1	#11974	2	65.1387	887.477	7.1314	KLQAQMK	[N-term] Acetyl N-TERM	Q258K2	MYH9_CANLF Myosin-9 OS=Canis lupus familiaris OX=9615 GN=MYH9 PE=2 SV=1
34.58_932.4292n	1	1	#104413	2	34.581	932.429	5.964	VEEEATQK		Q258K2	MYH9_CANLF Myosin-9 OS=Canis lupus familiaris OX=9615 GN=MYH9 PE=2 SV=1
38.54_932.4452n	1	1	#8933	2	38.5392	932.445	7.2183	VEEEATQK		Q258K2	MYH9_CANLF Myosin-9 OS=Canis lupus familiaris OX=9615 GN=MYH9 PE=2 SV=1
40.36_932.4520n	1	1	#117091	2	40.364	932.452	6.4392	VEEEATQK		Q258K2	MYH9_CANLF Myosin-9 OS=Canis lupus familiaris OX=9615 GN=MYH9 PE=2 SV=1
64.36_1305.6908n	1	1	#8934	2	64.3551	1305.69	6.0079	EQADFAIEALAK	[2] Deamidation Q	Q258K2	MYH9_CANLF Myosin-9 OS=Canis lupus familiaris OX=9615 GN=MYH9 PE=2 SV=1
64.39_1305.6842n	1	1	#19192	2	64.3895	1305.68	6.0079	EQADFAIEALAK	[2] Deamidation Q	Q258K2	MYH9_CANLF Myosin-9 OS=Canis lupus familiaris OX=9615 GN=MYH9 PE=2 SV=1
38.83_717.3735n	0	1	#9009	2	38.8309	717.373	7.7169	LQAQMK		Q258K2	MYH9_CANLF Myosin-9 OS=Canis lupus familiaris OX=9615 GN=MYH9 PE=2 SV=1
52.19_1258.7192n	2	2	#9038,#23051	2,3	52.1882	1258.72	7.5849	LQLEKVTTEAK		Q258K2	MYH9_CANLF Myosin-9 OS=Canis lupus familiaris OX=9615 GN=MYH9 PE=2 SV=1
51.90_1258.7004n	1	1	#37737	2	51.9022	1258.7	7.1866	LQLEKVTTEAK		Q258K2	MYH9_CANLF Myosin-9 OS=Canis lupus familiaris OX=9615 GN=MYH9 PE=2 SV=1
51.93_1258.6916n	1	1	#112212	3	51.9308	1258.69	7.1866	LQLEKVTTEAK		Q258K2	MYH9_CANLF Myosin-9 OS=Canis lupus familiaris OX=9615 GN=MYH9 PE=2 SV=1
82.30_1258.7133n	1	1	#55544	2	82.3047	1258.71	5.6062	LQLEKVTTEAK		Q258K2	MYH9_CANLF Myosin-9 OS=Canis lupus familiaris OX=9615 GN=MYH9 PE=2 SV=1
82.30_1258.6963n	1	1	#56000	2	82.3047	1258.7	5.6062	LQLEKVTTEAK		Q258K2	MYH9_CANLF Myosin-9 OS=Canis lupus familiaris OX=9615 GN=MYH9 PE=2 SV=1
81.71_974.4492n	1	1	#9068	2	81.7099	974.449	7.4817	NWQWWR		Q258K2	MYH9_CANLF Myosin-9 OS=Canis lupus familiaris OX=9615 GN=MYH9 PE=2 SV=1
70.02_1511.7947n	1	1	#9127	2	70.0179	1511.79	6.1347	GELANEVKVLQQGK		Q258K2	MYH9_CANLF Myosin-9 OS=Canis lupus familiaris OX=9615 GN=MYH9 PE=2 SV=1
73.59_1511.8193n	1	1	#18514	2	73.5871	1511.82	6.5006	GELANEVKVLQQGK		Q258K2	MYH9_CANLF Myosin-9 OS=Canis lupus familiaris OX=9615 GN=MYH9 PE=2 SV=1
38.47_864.4745n	1	1	#9147	2	38.4706	864.474	0	IPNHEKK		Q258K2	MYH9_CANLF Myosin-9 OS=Canis lupus familiaris OX=9615 GN=MYH9 PE=2 SV=1
38.47_864.4614n	1	1	#36794	2	38.4706	864.461	0	IPNHEKK		Q258K2	MYH9_CANLF Myosin-9 OS=Canis lupus familiaris OX=9615 GN=MYH9 PE=2 SV=1
38.47_751.3956n	1	1	#9338	2	38.4706	751.396	0	PNHEKK		Q258K2	MYH9_CANLF Myosin-9 OS=Canis lupus familiaris OX=9615 GN=MYH9 PE=2 SV=1
45.36_2063.9595n	1	1	#9351	3	45.3638	2063.96	7.4062	AQFERDLQGRDEQSEEK		Q258K2	MYH9_CANLF Myosin-9 OS=Canis lupus familiaris OX=9615 GN=MYH9 PE=2 SV=1
54.13_2063.9584n	1	1	#15585	3	54.1332	2063.96	6.9668	AQFERDLQGRDEQSEEK		Q258K2	MYH9_CANLF Myosin-9 OS=Canis lupus familiaris OX=9615 GN=MYH9 PE=2 SV=1
36.34_828.3648n	1	1	#9397	2	36.337	828.365	0	DQGELER	[N-term] Ammonia-loss	Q258K2	MYH9_CANLF Myosin-9 OS=Canis lupus familiaris OX=9615 GN=MYH9 PE=2 SV=1
68.66_1962.8977n	1	1	#9493	3	68.6565	1962.9	6.1158	LQRELEDATETADAMNR	[2] Deamidation Q	Q258K2	MYH9_CANLF Myosin-9 OS=Canis lupus familiaris OX=9615 GN=MYH9 PE=2 SV=1
69.13_2095.0612n	1	1	#9508	3	69.1312	2095.06	7.9581	QKHSQAVEELAEQLEQTK		Q258K2	MYH9_CANLF Myosin-9 OS=Canis lupus familiaris OX=9615 GN=MYH9 PE=2 SV=1
69.20_2095.0464n	1	1	#127530	2	69.1998	2095.05	7.9581	QKHSQAVEELAEQLEQTK		Q258K2	MYH9_CANLF Myosin-9 OS=Canis lupus familiaris OX=9615 GN=MYH9 PE=2 SV=1
69.80_1571.7619n	1	1	#9554	2	69.8006	1571.76	6.7363	IAQLEEQLDNETK	[N-term] Acetyl N-TERM	Q258K2	MYH9_CANLF Myosin-9 OS=Canis lupus familiaris OX=9615 GN=MYH9 PE=2 SV=1
69.75_1798.8949n	1	1	#9567	3	69.7491	1798.89	7.6749	ADFCIIHYAGKVDYK	[4] Carbamidomethyl C	Q258K2	MYH9_CANLF Myosin-9 OS=Canis lupus familiaris OX=9615 GN=MYH9 PE=2 SV=1
72.92_1798.8819n	0	1	#14645	3	72.9179	1798.88	6.038	ADFCIIHYAGKVDYK	[4] Carbamidomethyl C	Q258K2	MYH9_CANLF Myosin-9 OS=Canis lupus familiaris OX=9615 GN=MYH9 PE=2 SV=1
47.07_1708.8112n	1	1	#9655	3	47.0684	1708.81	5.9725	NSFKEQLEEEEEAK		Q258K2	MYH9_CANLF Myosin-9 OS=Canis lupus familiaris OX=9615 GN=MYH9 PE=2 SV=1
77.12_1630.7945n	1	1	#9679	2	77.1163	1630.79	7.779	IMGIPEEEQMGLLR	[10] Oxidation M	Q258K2	MYH9_CANLF Myosin-9 OS=Canis lupus familiaris OX=9615 GN=MYH9 PE=2 SV=1
100.22_1630.8167n	1	1	#134705	2	100.218	1630.82	6.7907	IMGIPEEEQMGLLR	[2] Oxidation M	Q258K2	MYH9_CANLF Myosin-9 OS=Canis lupus familiaris OX=9615 GN=MYH9 PE=2 SV=1
53.56_1579.8891n	1	1	#9680	3	53.5554	1579.89	8.0845	KVIQYLAHVASSHK		Q258K2	MYH9_CANLF Myosin-9 OS=Canis lupus familiaris OX=9615 GN=MYH9 PE=2 SV=1
53.56_1579.8907n	1	1	#23251	4	53.5554	1579.89	8.0845	KVIQYLAHVASSHK		Q258K2	MYH9_CANLF Myosin-9 OS=Canis lupus familiaris OX=9615 GN=MYH9 PE=2 SV=1
53.76_1579.8890n	1	1	#13226	3	53.7613	1579.89	7.4308	KVIQYLAHVASSHK		Q258K2	MYH9_CANLF Myosin-9 OS=Canis lupus familiaris OX=9615 GN=MYH9 PE=2 SV=1
63.13_1640.8144n	0	1	#9843	3	63.1253	1640.81	6.8766	FLSNGHVTIPGQQDK	[4] Deamidation N	Q258K2	MYH9_CANLF Myosin-9 OS=Canis lupus familiaris OX=9615 GN=MYH9 PE=2 SV=1
90.07_2495.2964n	1	1	#9858	3	90.0663	2495.3	6.36	YLYVDKNFINNPLAQADWAAK	[N-term] Acetyl N-TERM	Q258K2	MYH9_CANLF Myosin-9 OS=Canis lupus familiaris OX=9615 GN=MYH9 PE=2 SV=1
48.38_1384.7574n	1	1	#9900	2	48.3841	1384.76	7.0016	KAEAQLQELQVK	[10] Deamidation Q	Q258K2	MYH9_CANLF Myosin-9 OS=Canis lupus familiaris OX=9615 GN=MYH9 PE=2 SV=1
72.13_1551.6853n	0	1	#9943	2	72.1342	1551.69	7.0582	EDQSILCTGESGAGK	[3] Deamidation Q|[7] Carbamidomethyl C	Q258K2	MYH9_CANLF Myosin-9 OS=Canis lupus familiaris OX=9615 GN=MYH9 PE=2 SV=1
76.49_1917.8665n	1	1	#38785	2	76.487	1917.87	5.9508	ERNTDQASMPDNTAAQK	[N-term] Acetyl N-TERM	Q258K2	MYH9_CANLF Myosin-9 OS=Canis lupus familiaris OX=9615 GN=MYH9 PE=2 SV=1
92.25_1917.8525n	1	1	#10004	2	92.2511	1917.85	6.3352	ERNTDQASMPDNTAAQK	[N-term] Acetyl N-TERM	Q258K2	MYH9_CANLF Myosin-9 OS=Canis lupus familiaris OX=9615 GN=MYH9 PE=2 SV=1
45.47_651.3139n	1	1	#10098	2	45.4667	651.314	6.4091	DYVQK		Q258K2	MYH9_CANLF Myosin-9 OS=Canis lupus familiaris OX=9615 GN=MYH9 PE=2 SV=1
67.39_1606.6933n	1	1	#10101	3	67.3924	1606.69	6.2219	ELEDATETADAMNR	[N-term] Acetyl N-TERM	Q258K2	MYH9_CANLF Myosin-9 OS=Canis lupus familiaris OX=9615 GN=MYH9 PE=2 SV=1
44.01_1218.5548n	1	1	#66257	2	44.0137	1218.55	6.6241	AQFERDLQGR		Q258K2	MYH9_CANLF Myosin-9 OS=Canis lupus familiaris OX=9615 GN=MYH9 PE=2 SV=1
52.26_1218.6146n	1	1	#10221	2	52.2569	1218.61	7.067	AQFERDLQGR		Q258K2	MYH9_CANLF Myosin-9 OS=Canis lupus familiaris OX=9615 GN=MYH9 PE=2 SV=1
71.87_1218.5921n	1	1	#10183	2	71.8654	1218.59	5.8852	AQFERDLQGR		Q258K2	MYH9_CANLF Myosin-9 OS=Canis lupus familiaris OX=9615 GN=MYH9 PE=2 SV=1
94.71_2659.3294n	1	1	#10242	3	94.7105	2659.33	6.4841	SGFEPASLKEEVGEEAIVELVENGK		Q258K2	MYH9_CANLF Myosin-9 OS=Canis lupus familiaris OX=9615 GN=MYH9 PE=2 SV=1
91.81_2659.3154n	0	1	#20055	3	91.8107	2659.32	7.583	SGFEPASLKEEVGEEAIVELVENGK		Q258K2	MYH9_CANLF Myosin-9 OS=Canis lupus familiaris OX=9615 GN=MYH9 PE=2 SV=1
54.61_2566.2231n	0	2	#12218,#11337	3,4	54.6136	2566.22	6.644	QLAAENRLTEMETLQSQLMAEK	[1] Deamidation Q|[11] Oxidation M|[19] Oxidation M	Q258K2	MYH9_CANLF Myosin-9 OS=Canis lupus familiaris OX=9615 GN=MYH9 PE=2 SV=1
54.55_2566.2085n	0	1	#10352	3	54.545	2566.21	6.644	QLAAENRLTEMETLQSQLMAEK	[1] Deamidation Q|[11] Oxidation M|[19] Oxidation M	Q258K2	MYH9_CANLF Myosin-9 OS=Canis lupus familiaris OX=9615 GN=MYH9 PE=2 SV=1
40.11_1497.7133n	1	1	#125666	3	40.1066	1497.71	7.1885	THEAQIQEMRQK		Q258K2	MYH9_CANLF Myosin-9 OS=Canis lupus familiaris OX=9615 GN=MYH9 PE=2 SV=1
46.61_1497.7301n	1	1	#10483	3	46.6108	1497.73	5.4564	THEAQIQEMRQK		Q258K2	MYH9_CANLF Myosin-9 OS=Canis lupus familiaris OX=9615 GN=MYH9 PE=2 SV=1
85.43_1497.7515n	1	1	#124110	2	85.4276	1497.75	5.9441	THEAQIQEMRQK		Q258K2	MYH9_CANLF Myosin-9 OS=Canis lupus familiaris OX=9615 GN=MYH9 PE=2 SV=1
49.29_900.5046n	1	1	#10566	2	49.2879	900.505	5.646	EEILAQAK		Q258K2	MYH9_CANLF Myosin-9 OS=Canis lupus familiaris OX=9615 GN=MYH9 PE=2 SV=1
80.45_833.4732n	1	1	#10587	2	80.4458	833.473	0	VSHLLGIN		Q258K2	MYH9_CANLF Myosin-9 OS=Canis lupus familiaris OX=9615 GN=MYH9 PE=2 SV=1
85.44_2647.3258n	2	2	#13635,#10700	3,4	85.4447	2647.33	8.007	FSKVEDMAELTCLNEASVLHNLK	[12] Carbamidomethyl C	Q258K2	MYH9_CANLF Myosin-9 OS=Canis lupus familiaris OX=9615 GN=MYH9 PE=2 SV=1
76.26_2359.2233n	1	1	#10754	4	76.2639	2359.22	5.8012	VTKLQVELDNVMGLLTQSDSK	[N-term] Acetyl N-TERM	Q258K2	MYH9_CANLF Myosin-9 OS=Canis lupus familiaris OX=9615 GN=MYH9 PE=2 SV=1
76.54_2605.2843n	2	2	#10818,#12950	3,4	76.5385	2605.28	8.5923	LQRELEDATETADAMNREVSSLK		Q258K2	MYH9_CANLF Myosin-9 OS=Canis lupus familiaris OX=9615 GN=MYH9 PE=2 SV=1
52.27_875.4740n	1	1	#10888	2	52.274	875.474	7.5218	KLEMDLK		Q258K2	MYH9_CANLF Myosin-9 OS=Canis lupus familiaris OX=9615 GN=MYH9 PE=2 SV=1
45.86_1349.6022n	1	1	#10935	2	45.8615	1349.6	8.4176	EMEAELEDEKK		Q258K2	MYH9_CANLF Myosin-9 OS=Canis lupus familiaris OX=9615 GN=MYH9 PE=2 SV=1
58.85_995.4983n	1	1	#10996	2	58.8466	995.498	0	LAHLEEER		Q258K2	MYH9_CANLF Myosin-9 OS=Canis lupus familiaris OX=9615 GN=MYH9 PE=2 SV=1
49.65_1869.9326n	1	1	#11162	3	49.6484	1869.93	6.5732	ANLQIDQINTDLNLER	[13] Deamidation N	Q258K2	MYH9_CANLF Myosin-9 OS=Canis lupus familiaris OX=9615 GN=MYH9 PE=2 SV=1
69.66_1194.6406n	1	1	#11228	2	69.6632	1194.64	0	LLEPYNKYR		Q258K2	MYH9_CANLF Myosin-9 OS=Canis lupus familiaris OX=9615 GN=MYH9 PE=2 SV=1
69.66_1194.6274n	1	1	#24574	2	69.6632	1194.63	0	LLEPYNKYR		Q258K2	MYH9_CANLF Myosin-9 OS=Canis lupus familiaris OX=9615 GN=MYH9 PE=2 SV=1
37.10_1107.5187n	1	1	#11229	2	37.1034	1107.52	0	EQFKDQADK		Q258K2	MYH9_CANLF Myosin-9 OS=Canis lupus familiaris OX=9615 GN=MYH9 PE=2 SV=1
47.29_800.4428n	1	1	#11402	2	47.2915	800.443	6.0833	INKALDK		Q258K2	MYH9_CANLF Myosin-9 OS=Canis lupus familiaris OX=9615 GN=MYH9 PE=2 SV=1
71.13_1978.8742n	2	2	#89309,#11475	2,3	71.1276	1978.87	6.6712	LQRELEDATETADAMNR	[15] Oxidation M|[16] Deamidation N	Q258K2	MYH9_CANLF Myosin-9 OS=Canis lupus familiaris OX=9615 GN=MYH9 PE=2 SV=1
65.14_942.5174n	1	1	#11476	2	65.1387	942.517	8.5407	LVWVPSDK		Q258K2	MYH9_CANLF Myosin-9 OS=Canis lupus familiaris OX=9615 GN=MYH9 PE=2 SV=1
62.02_1779.8755n	1	1	#11580	3	62.0157	1779.88	6.7115	LEEDQIIMEDQNCK	[8] Oxidation M|[13] Carbamidomethyl C	Q258K2	MYH9_CANLF Myosin-9 OS=Canis lupus familiaris OX=9615 GN=MYH9 PE=2 SV=1
62.44_1779.7775n	1	1	#45174	2	62.4446	1779.78	6.7115	LEEDQIIMEDQNCK	[8] Oxidation M|[13] Carbamidomethyl C	Q258K2	MYH9_CANLF Myosin-9 OS=Canis lupus familiaris OX=9615 GN=MYH9 PE=2 SV=1
62.46_1779.7894n	1	1	#55807	3	62.4618	1779.79	6.7115	LEEDQIIMEDQNCK	[8] Oxidation M|[13] Carbamidomethyl C	Q258K2	MYH9_CANLF Myosin-9 OS=Canis lupus familiaris OX=9615 GN=MYH9 PE=2 SV=1
49.87_1232.6109n	0	1	#11628	2	49.8715	1232.61	6.2168	EQLEEEEEAK		Q258K2	MYH9_CANLF Myosin-9 OS=Canis lupus familiaris OX=9615 GN=MYH9 PE=2 SV=1
51.70_1232.5875n	1	1	#32886	2	51.6963	1232.59	6.407	EQLEEEEEAK		Q258K2	MYH9_CANLF Myosin-9 OS=Canis lupus familiaris OX=9615 GN=MYH9 PE=2 SV=1
47.19_1256.6602n	0	1	#11788	3	47.1885	1256.66	5.7791	LQKDLEGLGQR	[10] Deamidation Q	Q258K2	MYH9_CANLF Myosin-9 OS=Canis lupus familiaris OX=9615 GN=MYH9 PE=2 SV=1
62.14_1763.7630n	1	1	#12111	2	62.1358	1763.76	8.7452	LEEDQIIMEDQNCK	[13] Carbamidomethyl C	Q258K2	MYH9_CANLF Myosin-9 OS=Canis lupus familiaris OX=9615 GN=MYH9 PE=2 SV=1
62.46_1763.7703n	1	1	#75732	2	62.4618	1763.77	6.8654	LEEDQIIMEDQNCK	[13] Carbamidomethyl C	Q258K2	MYH9_CANLF Myosin-9 OS=Canis lupus familiaris OX=9615 GN=MYH9 PE=2 SV=1
66.35_755.4146n	1	1	#12137	2	66.3513	755.415	0	TPNSIPK		Q258K2	MYH9_CANLF Myosin-9 OS=Canis lupus familiaris OX=9615 GN=MYH9 PE=2 SV=1
53.57_835.4250n	1	1	#12219	2	53.5725	835.425	0	AHVASSHK		Q258K2	MYH9_CANLF Myosin-9 OS=Canis lupus familiaris OX=9615 GN=MYH9 PE=2 SV=1
71.21_2520.2243n	1	1	#12397	4	71.2134	2520.22	5.725	YYSGLIYTYSGLFCVVINPYK	[14] Carbamidomethyl C|[18] Deamidation N	Q258K2	MYH9_CANLF Myosin-9 OS=Canis lupus familiaris OX=9615 GN=MYH9 PE=2 SV=1
94.45_2247.1039n	1	1	#12463	3	94.4532	2247.1	7.5685	SMEAEMIQLQEELAAAERAK		Q258K2	MYH9_CANLF Myosin-9 OS=Canis lupus familiaris OX=9615 GN=MYH9 PE=2 SV=1
89.96_4275.0458n	1	1	#12535	5	89.9633	4275.05	6.6534	LTEMETLQSQLMAEKLQLQEQLQAETELCAEAEELR	[N-term] Acetyl N-TERM|[29] Carbamidomethyl C	Q258K2	MYH9_CANLF Myosin-9 OS=Canis lupus familiaris OX=9615 GN=MYH9 PE=2 SV=1
60.31_1961.9152n	2	2	#20529,#12578	2,3	60.311	1961.92	8.616	LQRELEDATETADAMNR		Q258K2	MYH9_CANLF Myosin-9 OS=Canis lupus familiaris OX=9615 GN=MYH9 PE=2 SV=1
59.89_1389.6421n	0	1	#36137	2	59.8877	1389.64	6.1758	DELADEIANSSGK	[N-term] Acetyl N-TERM	Q258K2	MYH9_CANLF Myosin-9 OS=Canis lupus familiaris OX=9615 GN=MYH9 PE=2 SV=1
60.02_1389.6368n	0	1	#12595	2	60.0193	1389.64	6.1758	DELADEIANSSGK	[N-term] Acetyl N-TERM	Q258K2	MYH9_CANLF Myosin-9 OS=Canis lupus familiaris OX=9615 GN=MYH9 PE=2 SV=1
40.38_884.4828n	1	1	#12713	2	40.3812	884.483	0	ELADKVTK		Q258K2	MYH9_CANLF Myosin-9 OS=Canis lupus familiaris OX=9615 GN=MYH9 PE=2 SV=1
75.48_2349.1384n	1	1	#12825	3	75.4803	2349.14	7.0844	LQVELDNVMGLLTQSDSKSSK	[2] Deamidation Q|[7] Deamidation N	Q258K2	MYH9_CANLF Myosin-9 OS=Canis lupus familiaris OX=9615 GN=MYH9 PE=2 SV=1
37.74_828.4033n	1	1	#12857	2	37.7384	828.403	0	TLEEEAR	[C-term] Dehydrated	Q258K2	MYH9_CANLF Myosin-9 OS=Canis lupus familiaris OX=9615 GN=MYH9 PE=2 SV=1
73.86_1838.8932n	1	1	#12863	2	73.8617	1838.89	8.9987	HSQAVEELAEQLEQTK		Q258K2	MYH9_CANLF Myosin-9 OS=Canis lupus familiaris OX=9615 GN=MYH9 PE=2 SV=1
84.75_2125.0102n	1	1	#93268	2	84.7469	2125.01	8.1424	NMDPLNDNIATLLHQSSDK		Q258K2	MYH9_CANLF Myosin-9 OS=Canis lupus familiaris OX=9615 GN=MYH9 PE=2 SV=1
84.76_2125.0236n	1	1	#13196	3	84.7641	2125.02	8.1424	NMDPLNDNIATLLHQSSDK		Q258K2	MYH9_CANLF Myosin-9 OS=Canis lupus familiaris OX=9615 GN=MYH9 PE=2 SV=1
85.00_2124.9954n	1	1	#119965	2	84.9986	2125	7.3444	NMDPLNDNIATLLHQSSDK		Q258K2	MYH9_CANLF Myosin-9 OS=Canis lupus familiaris OX=9615 GN=MYH9 PE=2 SV=1
80.79_2291.1282n	1	1	#107662	3	80.789	2291.13	6.6364	LQVELDNVMGLLTQSDSKSSK		Q258K2	MYH9_CANLF Myosin-9 OS=Canis lupus familiaris OX=9615 GN=MYH9 PE=2 SV=1
88.21_2291.1549n	1	1	#34742	3	88.2074	2291.15	6.744	LQVELDNVMGLLTQSDSKSSK		Q258K2	MYH9_CANLF Myosin-9 OS=Canis lupus familiaris OX=9615 GN=MYH9 PE=2 SV=1
94.25_2291.1832n	1	1	#13271	3	94.2473	2291.18	7.5478	LQVELDNVMGLLTQSDSKSSK		Q258K2	MYH9_CANLF Myosin-9 OS=Canis lupus familiaris OX=9615 GN=MYH9 PE=2 SV=1
44.48_1445.7187n	1	1	#75038	2	44.4771	1445.72	6.2121	CNGVLEGIRICR	[1] Carbamidomethyl C|[11] Carbamidomethyl C	Q258K2	MYH9_CANLF Myosin-9 OS=Canis lupus familiaris OX=9615 GN=MYH9 PE=2 SV=1
46.98_1445.7260n	1	1	#13289	2	46.9826	1445.73	5.9219	CNGVLEGIRICR	[1] Carbamidomethyl C|[11] Carbamidomethyl C	Q258K2	MYH9_CANLF Myosin-9 OS=Canis lupus familiaris OX=9615 GN=MYH9 PE=2 SV=1
50.38_1127.6233n	1	1	#13664	2	50.3805	1127.62	7.6286	REQEVNILK		Q258K2	MYH9_CANLF Myosin-9 OS=Canis lupus familiaris OX=9615 GN=MYH9 PE=2 SV=1
48.32_1869.9249n	0	1	#13698	3	48.3155	1869.92	6.412	ANLQIDQINTDLNLER	[2] Deamidation N	Q258K2	MYH9_CANLF Myosin-9 OS=Canis lupus familiaris OX=9615 GN=MYH9 PE=2 SV=1
48.37_1869.9209n	1	1	#80083	4	48.367	1869.92	6.412	ANLQIDQINTDLNLER	[2] Deamidation N	Q258K2	MYH9_CANLF Myosin-9 OS=Canis lupus familiaris OX=9615 GN=MYH9 PE=2 SV=1
52.72_718.3664n	1	1	#13724	2	52.7202	718.366	7.4276	LQAQMK	[4] Deamidation Q	Q258K2	MYH9_CANLF Myosin-9 OS=Canis lupus familiaris OX=9615 GN=MYH9 PE=2 SV=1
49.25_1459.6551n	1	1	#13760	2	49.2536	1459.66	0	EAEEEAQRANASR		Q258K2	MYH9_CANLF Myosin-9 OS=Canis lupus familiaris OX=9615 GN=MYH9 PE=2 SV=1
49.27_1459.6532n	1	1	#60098	2	49.2708	1459.65	0	EAEEEAQRANASR		Q258K2	MYH9_CANLF Myosin-9 OS=Canis lupus familiaris OX=9615 GN=MYH9 PE=2 SV=1
51.37_405.2392n	1	1	#13802	2	51.3702	405.239	0	MKK		Q258K2	MYH9_CANLF Myosin-9 OS=Canis lupus familiaris OX=9615 GN=MYH9 PE=2 SV=1
51.68_1687.7976n	0	1	#13822	2	51.6791	1687.8	5.9684	ALEEAMEQKAELER	[N-term] Acetyl N-TERM	Q258K2	MYH9_CANLF Myosin-9 OS=Canis lupus familiaris OX=9615 GN=MYH9 PE=2 SV=1
90.05_1687.8095n	1	1	#18086	2	90.0491	1687.81	6.8086	ALEEAMEQKAELER	[N-term] Acetyl N-TERM	Q258K2	MYH9_CANLF Myosin-9 OS=Canis lupus familiaris OX=9615 GN=MYH9 PE=2 SV=1
60.19_1484.7714n	1	1	#13951	2	60.1909	1484.77	6.6997	LKDVLLQVDDER	[N-term] Acetyl N-TERM|[7] Deamidation Q	Q258K2	MYH9_CANLF Myosin-9 OS=Canis lupus familiaris OX=9615 GN=MYH9 PE=2 SV=1
60.19_1484.7860n	1	1	#136403	3	60.1909	1484.79	6.6997	LKDVLLQVDDER	[N-term] Acetyl N-TERM|[7] Deamidation Q	Q258K2	MYH9_CANLF Myosin-9 OS=Canis lupus familiaris OX=9615 GN=MYH9 PE=2 SV=1
41.89_1298.6953n	1	1	#13956	2	41.8857	1298.7	6.6676	GMFRTVGQLYK		Q258K2	MYH9_CANLF Myosin-9 OS=Canis lupus familiaris OX=9615 GN=MYH9 PE=2 SV=1
34.63_1646.8646n	1	1	#14032	3	34.6325	1646.86	5.6044	LMATLRNTNPNFVR	[11] Deamidation N	Q258K2	MYH9_CANLF Myosin-9 OS=Canis lupus familiaris OX=9615 GN=MYH9 PE=2 SV=1
34.63_1646.8539n	1	1	#53051	3	34.6325	1646.85	5.6044	LMATLRNTNPNFVR	[11] Deamidation N	Q258K2	MYH9_CANLF Myosin-9 OS=Canis lupus familiaris OX=9615 GN=MYH9 PE=2 SV=1
63.05_1019.4995n	2	2	#14042,#109776	2,3	63.0481	1019.5	6.5706	TVKNDNSSR		Q258K2	MYH9_CANLF Myosin-9 OS=Canis lupus familiaris OX=9615 GN=MYH9 PE=2 SV=1
59.85_1019.5202n	1	1	#40482	2	59.8534	1019.52	6.1428	TVKNDNSSR		Q258K2	MYH9_CANLF Myosin-9 OS=Canis lupus familiaris OX=9615 GN=MYH9 PE=2 SV=1
63.06_1019.5018n	1	1	#58346	2	63.0567	1019.5	6.5706	TVKNDNSSR		Q258K2	MYH9_CANLF Myosin-9 OS=Canis lupus familiaris OX=9615 GN=MYH9 PE=2 SV=1
41.95_1256.6361n	2	2	#14066,#29697	2,3	41.9487	1256.64	7.1049	NENARQQLER		Q258K2	MYH9_CANLF Myosin-9 OS=Canis lupus familiaris OX=9615 GN=MYH9 PE=2 SV=1
41.98_1164.5803n	1	1	#14132	2	41.983	1164.58	6.9611	VVQEQGTHPK	[N-term] Acetyl N-TERM|[5] Deamidation Q	Q258K2	MYH9_CANLF Myosin-9 OS=Canis lupus familiaris OX=9615 GN=MYH9 PE=2 SV=1
57.99_675.3319n	1	1	#14218	2	57.9887	675.332	6.7114	TELADK		Q258K2	MYH9_CANLF Myosin-9 OS=Canis lupus familiaris OX=9615 GN=MYH9 PE=2 SV=1
65.64_1312.5505n	1	1	#14294	2	65.6364	1312.55	6.465	QMEDEKNSFK	[1] Deamidation Q|[7] Deamidation N	Q258K2	MYH9_CANLF Myosin-9 OS=Canis lupus familiaris OX=9615 GN=MYH9 PE=2 SV=1
70.53_2513.2559n	2	2	#14385,#38456	3,4	70.5327	2513.26	6.4931	LEGDSTDLNDQIAELQAQIAELK		Q258K2	MYH9_CANLF Myosin-9 OS=Canis lupus familiaris OX=9615 GN=MYH9 PE=2 SV=1
80.51_638.2989n	1	1	#14537	2	80.5144	638.299	6.5609	ATYER		Q258K2	MYH9_CANLF Myosin-9 OS=Canis lupus familiaris OX=9615 GN=MYH9 PE=2 SV=1
78.72_1676.8492n	0	1	#92319	2	78.7242	1676.85	6.5141	LEVNLQAMKAQFER	[11] Deamidation Q	Q258K2	MYH9_CANLF Myosin-9 OS=Canis lupus familiaris OX=9615 GN=MYH9 PE=2 SV=1
78.83_1676.8503n	0	1	#14598	2	78.8271	1676.85	6.5141	LEVNLQAMKAQFER	[11] Deamidation Q	Q258K2	MYH9_CANLF Myosin-9 OS=Canis lupus familiaris OX=9615 GN=MYH9 PE=2 SV=1
49.03_1769.8159n	0	1	#14617	3	49.0305	1769.82	6.1585	NLPIYSEEIVEMYK	[N-term] Acetyl N-TERM|[1] Deamidation N	Q258K2	MYH9_CANLF Myosin-9 OS=Canis lupus familiaris OX=9615 GN=MYH9 PE=2 SV=1
49.03_1769.8165n	0	1	#17090	3	49.0305	1769.82	6.1585	NLPIYSEEIVEMYK	[N-term] Acetyl N-TERM|[1] Deamidation N	Q258K2	MYH9_CANLF Myosin-9 OS=Canis lupus familiaris OX=9615 GN=MYH9 PE=2 SV=1
94.68_1335.6981n	0	1	#17129	2	94.6762	1335.7	6.647	VLQRNCAAYLK	[5] Deamidation N|[6] Carbamidomethyl C	Q258K2	MYH9_CANLF Myosin-9 OS=Canis lupus familiaris OX=9615 GN=MYH9 PE=2 SV=1
94.69_1335.7011n	0	1	#14672	2	94.6934	1335.7	6.647	VLQRNCAAYLK	[5] Deamidation N|[6] Carbamidomethyl C	Q258K2	MYH9_CANLF Myosin-9 OS=Canis lupus familiaris OX=9615 GN=MYH9 PE=2 SV=1
34.89_737.3255n	1	1	#91958	2	34.8898	737.326	7.6878	FTEGER		Q258K2	MYH9_CANLF Myosin-9 OS=Canis lupus familiaris OX=9615 GN=MYH9 PE=2 SV=1
34.97_737.3391n	1	1	#51680	2	34.9699	737.339	8.1037	FTEGER		Q258K2	MYH9_CANLF Myosin-9 OS=Canis lupus familiaris OX=9615 GN=MYH9 PE=2 SV=1
60.26_737.3108n	1	1	#14761	2	60.2595	737.311	5.9205	FTEGER		Q258K2	MYH9_CANLF Myosin-9 OS=Canis lupus familiaris OX=9615 GN=MYH9 PE=2 SV=1
65.79_1624.8477n	0	2	#29063,#14766	2,3	65.7908	1624.85	5.9247	QIATLHAQVTDMKK	[N-term] Acetyl N-TERM	Q258K2	MYH9_CANLF Myosin-9 OS=Canis lupus familiaris OX=9615 GN=MYH9 PE=2 SV=1
49.01_1624.8671n	1	1	#45456	3	49.0133	1624.87	6.548	QIATLHAQVTDMKK	[N-term] Acetyl N-TERM	Q258K2	MYH9_CANLF Myosin-9 OS=Canis lupus familiaris OX=9615 GN=MYH9 PE=2 SV=1
61.78_1624.8233n	1	1	#134735	3	61.7811	1624.82	6.3821	QIATLHAQVTDMKK	[N-term] Acetyl N-TERM	Q258K2	MYH9_CANLF Myosin-9 OS=Canis lupus familiaris OX=9615 GN=MYH9 PE=2 SV=1
47.86_1188.5750n	0	1	#14878	2	47.8579	1188.57	6.2766	ICRQGFPNR	[N-term] Acetyl N-TERM|[2] Carbamidomethyl C	Q258K2	MYH9_CANLF Myosin-9 OS=Canis lupus familiaris OX=9615 GN=MYH9 PE=2 SV=1
46.18_745.3531n	0	1	#14923	2	46.1818	745.353	---	EEELVK		Q258K2	MYH9_CANLF Myosin-9 OS=Canis lupus familiaris OX=9615 GN=MYH9 PE=2 SV=1
85.95_2230.1024n	1	1	#15084	3	85.9538	2230.1	7.7322	TQLEELEDELQATEDAKLR		Q258K2	MYH9_CANLF Myosin-9 OS=Canis lupus familiaris OX=9615 GN=MYH9 PE=2 SV=1
40.99_1184.5630n	1	1	#15274	2	40.9933	1184.56	6.6752	DDIQKMNPPK		Q258K2	MYH9_CANLF Myosin-9 OS=Canis lupus familiaris OX=9615 GN=MYH9 PE=2 SV=1
45.94_1061.4970n	1	1	#15365	2	45.9415	1061.5	6.4142	LKQMEDEK	[N-term] Acetyl N-TERM	Q258K2	MYH9_CANLF Myosin-9 OS=Canis lupus familiaris OX=9615 GN=MYH9 PE=2 SV=1
47.14_800.4433n	1	1	#15423	2	47.1371	800.443	6.4718	VKANLEK		Q258K2	MYH9_CANLF Myosin-9 OS=Canis lupus familiaris OX=9615 GN=MYH9 PE=2 SV=1
75.82_800.4781n	1	1	#64655	2	75.8235	800.478	6.1556	VKANLEK		Q258K2	MYH9_CANLF Myosin-9 OS=Canis lupus familiaris OX=9615 GN=MYH9 PE=2 SV=1
36.35_974.4988n	1	1	#15451	2	36.3541	974.499	6.7215	KTLEEEAR		Q258K2	MYH9_CANLF Myosin-9 OS=Canis lupus familiaris OX=9615 GN=MYH9 PE=2 SV=1
46.44_1400.6983n	1	1	#20011	2	46.4392	1400.7	7.7195	EEILAQAKENEK		Q258K2	MYH9_CANLF Myosin-9 OS=Canis lupus familiaris OX=9615 GN=MYH9 PE=2 SV=1
60.84_1400.6988n	1	1	#15506	2	60.843	1400.7	6.3815	EEILAQAKENEK		Q258K2	MYH9_CANLF Myosin-9 OS=Canis lupus familiaris OX=9615 GN=MYH9 PE=2 SV=1
90.67_1314.7855n	1	1	#15718	2	90.6668	1314.79	0	GVLQLGNIVFKK		Q258K2	MYH9_CANLF Myosin-9 OS=Canis lupus familiaris OX=9615 GN=MYH9 PE=2 SV=1
56.70_1765.7982n	1	1	#15781	3	56.6959	1765.8	8.305	KMEDGVGCLETAEEAK	[8] Carbamidomethyl C	Q258K2	MYH9_CANLF Myosin-9 OS=Canis lupus familiaris OX=9615 GN=MYH9 PE=2 SV=1
78.28_2663.2690n	1	1	#15894	4	78.2781	2663.27	6.3775	LQRELEDATETADAMNREVSSLK	[2] Deamidation Q|[16] Deamidation N	Q258K2	MYH9_CANLF Myosin-9 OS=Canis lupus familiaris OX=9615 GN=MYH9 PE=2 SV=1
54.36_2088.9714n	1	1	#16062	3	54.3563	2088.97	7.3986	QAQQERDELADEIANSSGK	[15] Deamidation N	Q258K2	MYH9_CANLF Myosin-9 OS=Canis lupus familiaris OX=9615 GN=MYH9 PE=2 SV=1
54.39_2088.9566n	1	1	#102539	2	54.3906	2088.96	7.1949	QAQQERDELADEIANSSGK	[15] Deamidation N	Q258K2	MYH9_CANLF Myosin-9 OS=Canis lupus familiaris OX=9615 GN=MYH9 PE=2 SV=1
33.75_1606.6826n	1	1	#16093	2	33.746	1606.68	8.4221	NTDQASMPDNTAAQK	[7] Oxidation M	Q258K2	MYH9_CANLF Myosin-9 OS=Canis lupus familiaris OX=9615 GN=MYH9 PE=2 SV=1
34.10_1606.6878n	1	1	#53789	2	34.1006	1606.69	7.7521	NTDQASMPDNTAAQK	[7] Oxidation M	Q258K2	MYH9_CANLF Myosin-9 OS=Canis lupus familiaris OX=9615 GN=MYH9 PE=2 SV=1
63.40_1616.7182n	1	1	#16137	2	63.3999	1616.72	6.3763	QFRTEMEDLMSSK	[6] Oxidation M	Q258K2	MYH9_CANLF Myosin-9 OS=Canis lupus familiaris OX=9615 GN=MYH9 PE=2 SV=1
81.18_2420.2176n	0	1	#16284	3	81.1779	2420.22	6.5957	ANLQIDQINTDLNLERSHAQK		Q258K2	MYH9_CANLF Myosin-9 OS=Canis lupus familiaris OX=9615 GN=MYH9 PE=2 SV=1
80.36_3101.5037n	1	1	#16447	4	80.36	3101.5	6.7713	LEGDSTDLNDQIAELQAQIAELKMQLAK	[9] Deamidation N|[24] Oxidation M	Q258K2	MYH9_CANLF Myosin-9 OS=Canis lupus familiaris OX=9615 GN=MYH9 PE=2 SV=1
80.39_3101.4842n	1	1	#24214	3	80.3943	3101.48	6.7713	LEGDSTDLNDQIAELQAQIAELKMQLAK	[9] Deamidation N|[24] Oxidation M	Q258K2	MYH9_CANLF Myosin-9 OS=Canis lupus familiaris OX=9615 GN=MYH9 PE=2 SV=1
54.93_1960.9704n	1	1	#16506	3	54.934	1960.97	6.6865	YRFLSNGHVTIPGQQDK	[6] Deamidation N|[14] Deamidation Q	Q258K2	MYH9_CANLF Myosin-9 OS=Canis lupus familiaris OX=9615 GN=MYH9 PE=2 SV=1
60.17_459.2527n	1	1	#16585	2	60.1737	459.253	0	ERR		Q258K2	MYH9_CANLF Myosin-9 OS=Canis lupus familiaris OX=9615 GN=MYH9 PE=2 SV=1
60.19_1356.6926n	1	1	#17067	2	60.1909	1356.69	8.5963	DVLLQVDDERR		Q258K2	MYH9_CANLF Myosin-9 OS=Canis lupus familiaris OX=9615 GN=MYH9 PE=2 SV=1
57.62_968.5120n	1	1	#17244	2	57.6168	968.512	0	KLEEDQII		Q258K2	MYH9_CANLF Myosin-9 OS=Canis lupus familiaris OX=9615 GN=MYH9 PE=2 SV=1
80.09_2000.0194n	1	1	#17371	3	80.0855	2000.02	6.4377	KANLQIDQINTDLNLER	[5] Deamidation Q|[8] Deamidation Q|[14] Deamidation N	Q258K2	MYH9_CANLF Myosin-9 OS=Canis lupus familiaris OX=9615 GN=MYH9 PE=2 SV=1
69.65_1422.7533n	1	1	#51811	2	69.646	1422.75	0	DLLLEPYNKYR		Q258K2	MYH9_CANLF Myosin-9 OS=Canis lupus familiaris OX=9615 GN=MYH9 PE=2 SV=1
69.66_1422.7239n	1	1	#17381	2	69.6632	1422.72	0	DLLLEPYNKYR		Q258K2	MYH9_CANLF Myosin-9 OS=Canis lupus familiaris OX=9615 GN=MYH9 PE=2 SV=1
63.35_1940.9379n	1	1	#18069	4	63.3484	1940.94	6.1955	LEMDLKDLEAHIDSANK		Q258K2	MYH9_CANLF Myosin-9 OS=Canis lupus familiaris OX=9615 GN=MYH9 PE=2 SV=1
63.40_1940.9563n	1	1	#17538	4	63.3999	1940.96	6.1955	LEMDLKDLEAHIDSANK		Q258K2	MYH9_CANLF Myosin-9 OS=Canis lupus familiaris OX=9615 GN=MYH9 PE=2 SV=1
70.00_1940.9070n	1	1	#85332	4	70.0008	1940.91	6.2659	LEMDLKDLEAHIDSANK		Q258K2	MYH9_CANLF Myosin-9 OS=Canis lupus familiaris OX=9615 GN=MYH9 PE=2 SV=1
40.02_994.3992n	1	1	#17902	2	40.0208	994.399	7.6484	QEEEMMAK		Q258K2	MYH9_CANLF Myosin-9 OS=Canis lupus familiaris OX=9615 GN=MYH9 PE=2 SV=1
91.99_1642.7975n	1	1	#18008	2	91.9938	1642.8	6.1403	MAQQAADKYLYVDK		Q258K2	MYH9_CANLF Myosin-9 OS=Canis lupus familiaris OX=9615 GN=MYH9 PE=2 SV=1
92.08_1642.7683n	1	1	#19632	2	92.0795	1642.77	6.1087	MAQQAADKYLYVDK		Q258K2	MYH9_CANLF Myosin-9 OS=Canis lupus familiaris OX=9615 GN=MYH9 PE=2 SV=1
40.90_971.5307n	1	1	#18180	2	40.896	971.531	6.785	AELERLNK		Q258K2	MYH9_CANLF Myosin-9 OS=Canis lupus familiaris OX=9615 GN=MYH9 PE=2 SV=1
42.82_1134.5178n	1	1	#18347	2	42.8239	1134.52	0	QAQMKDCVR	[7] Carbamidomethyl C	Q258K2	MYH9_CANLF Myosin-9 OS=Canis lupus familiaris OX=9615 GN=MYH9 PE=2 SV=1
42.82_1134.5218n	1	1	#21685	2	42.8239	1134.52	0	QAQMKDCVR	[7] Carbamidomethyl C	Q258K2	MYH9_CANLF Myosin-9 OS=Canis lupus familiaris OX=9615 GN=MYH9 PE=2 SV=1
42.84_1117.4930n	1	1	#26223	2	42.841	1117.49	0	QAQMKDCVR	[7] Carbamidomethyl C	Q258K2	MYH9_CANLF Myosin-9 OS=Canis lupus familiaris OX=9615 GN=MYH9 PE=2 SV=1
42.84_1117.4951n	1	1	#37288	2	42.841	1117.5	0	QAQMKDCVR	[7] Carbamidomethyl C	Q258K2	MYH9_CANLF Myosin-9 OS=Canis lupus familiaris OX=9615 GN=MYH9 PE=2 SV=1
83.69_2464.2321n	0	2	#18420,#31902	3,4	83.6888	2464.23	6.3384	ANLQIDQINTDLNLERSHAQK	[N-term] Acetyl N-TERM|[9] Deamidation N|[13] Deamidation N	Q258K2	MYH9_CANLF Myosin-9 OS=Canis lupus familiaris OX=9615 GN=MYH9 PE=2 SV=1
44.49_1277.5669n	1	1	#124600	3	44.4942	1277.57	7.4318	DCVRELDDTR	[2] Carbamidomethyl C	Q258K2	MYH9_CANLF Myosin-9 OS=Canis lupus familiaris OX=9615 GN=MYH9 PE=2 SV=1
44.89_1277.5621n	1	1	#18443	2	44.889	1277.56	8.0349	DCVRELDDTR	[2] Carbamidomethyl C	Q258K2	MYH9_CANLF Myosin-9 OS=Canis lupus familiaris OX=9615 GN=MYH9 PE=2 SV=1
89.49_3000.3370n	1	1	#18821	3	89.4886	3000.34	6.0605	DMFQETMEAMRIMGIPEEEQMGLLR	[2] Oxidation M	Q258K2	MYH9_CANLF Myosin-9 OS=Canis lupus familiaris OX=9615 GN=MYH9 PE=2 SV=1
94.68_1463.7554n	0	1	#40734	2	94.6762	1463.76	7.2068	NWQWWRLFTK		Q258K2	MYH9_CANLF Myosin-9 OS=Canis lupus familiaris OX=9615 GN=MYH9 PE=2 SV=1
94.69_1463.7599n	0	1	#18872	2	94.6934	1463.76	7.2068	NWQWWRLFTK		Q258K2	MYH9_CANLF Myosin-9 OS=Canis lupus familiaris OX=9615 GN=MYH9 PE=2 SV=1
48.78_701.3720n	1	1	#18879	2	48.7788	701.372	0	LMATLR	[2] Oxidation M|[C-term] Dehydrated	Q258K2	MYH9_CANLF Myosin-9 OS=Canis lupus familiaris OX=9615 GN=MYH9 PE=2 SV=1
72.39_1658.8571n	0	1	#19172	2	72.3917	1658.86	6.8276	ALSLARALEEAMEQK		Q258K2	MYH9_CANLF Myosin-9 OS=Canis lupus familiaris OX=9615 GN=MYH9 PE=2 SV=1
72.41_1658.8585n	0	1	#40571	2	72.4088	1658.86	6.8276	ALSLARALEEAMEQK		Q258K2	MYH9_CANLF Myosin-9 OS=Canis lupus familiaris OX=9615 GN=MYH9 PE=2 SV=1
91.35_2274.2256n	1	1	#19208	3	91.3474	2274.23	7.5387	IIGLDQVAGMSETALPGAFKTR		Q258K2	MYH9_CANLF Myosin-9 OS=Canis lupus familiaris OX=9615 GN=MYH9 PE=2 SV=1
60.97_1306.6280n	0	1	#19226	2	60.9746	1306.63	6.3395	LQEMEGTVKSK	[N-term] Acetyl N-TERM|[4] Oxidation M	Q258K2	MYH9_CANLF Myosin-9 OS=Canis lupus familiaris OX=9615 GN=MYH9 PE=2 SV=1
46.90_807.4496n	1	1	#19276	2	46.9025	807.45	8.6177	TVGQLYK		Q258K2	MYH9_CANLF Myosin-9 OS=Canis lupus familiaris OX=9615 GN=MYH9 PE=2 SV=1
47.03_807.4363n	1	1	#24965	2	47.0341	807.436	8.4305	TVGQLYK		Q258K2	MYH9_CANLF Myosin-9 OS=Canis lupus familiaris OX=9615 GN=MYH9 PE=2 SV=1
69.54_1472.7293n	1	1	#27390	2	69.543	1472.73	0	EELAEQLEQTKR		Q258K2	MYH9_CANLF Myosin-9 OS=Canis lupus familiaris OX=9615 GN=MYH9 PE=2 SV=1
69.59_1472.7726n	1	1	#19309	2	69.5945	1472.77	0	EELAEQLEQTKR		Q258K2	MYH9_CANLF Myosin-9 OS=Canis lupus familiaris OX=9615 GN=MYH9 PE=2 SV=1
59.39_2542.1975n	1	1	#19341	4	59.3901	2542.2	7.019	LQLQEQLQAETELCAEAEELR	[N-term] Acetyl N-TERM|[14] Carbamidomethyl C	Q258K2	MYH9_CANLF Myosin-9 OS=Canis lupus familiaris OX=9615 GN=MYH9 PE=2 SV=1
59.42_2542.1864n	1	1	#85148	3	59.4244	2542.19	7.019	LQLQEQLQAETELCAEAEELR	[N-term] Acetyl N-TERM|[14] Carbamidomethyl C	Q258K2	MYH9_CANLF Myosin-9 OS=Canis lupus familiaris OX=9615 GN=MYH9 PE=2 SV=1
84.98_2641.3015n	1	1	#48374	3	84.9814	2641.3	6.3814	KLEGDSTDLNDQIAELQAQIAELK		Q258K2	MYH9_CANLF Myosin-9 OS=Canis lupus familiaris OX=9615 GN=MYH9 PE=2 SV=1
98.17_2641.3453n	1	1	#19421	3	98.1709	2641.35	8.0809	KLEGDSTDLNDQIAELQAQIAELK		Q258K2	MYH9_CANLF Myosin-9 OS=Canis lupus familiaris OX=9615 GN=MYH9 PE=2 SV=1
56.68_1207.6690n	1	1	#19791	2	56.6787	1207.67	5.6968	VVFQEFRQR		Q258K2	MYH9_CANLF Myosin-9 OS=Canis lupus familiaris OX=9615 GN=MYH9 PE=2 SV=1
46.40_529.3188n	1	1	#20254	2	46.4049	529.319	0	LAQAK		Q258K2	MYH9_CANLF Myosin-9 OS=Canis lupus familiaris OX=9615 GN=MYH9 PE=2 SV=1
44.19_794.4063n	0	1	#20395	2	44.1853	794.406	---	YDKLEK		Q258K2	MYH9_CANLF Myosin-9 OS=Canis lupus familiaris OX=9615 GN=MYH9 PE=2 SV=1
68.48_1705.8522n	1	1	#93253	3	68.4848	1705.85	5.8716	ALELDSNLYRIGQSK		Q258K2	MYH9_CANLF Myosin-9 OS=Canis lupus familiaris OX=9615 GN=MYH9 PE=2 SV=1
76.30_1705.9082n	1	1	#20440	3	76.2983	1705.91	6.2906	ALELDSNLYRIGQSK		Q258K2	MYH9_CANLF Myosin-9 OS=Canis lupus familiaris OX=9615 GN=MYH9 PE=2 SV=1
40.99_1705.8989n	0	1	#61046	3	40.9933	1705.9	6.425	ALELDSNLYRIGQSK		Q258K2	MYH9_CANLF Myosin-9 OS=Canis lupus familiaris OX=9615 GN=MYH9 PE=2 SV=1
80.43_1506.7156n	1	1	#20486	2	80.4287	1506.72	6.6364	VEEEATQKNMALK	[9] Deamidation N|[10] Oxidation M	Q258K2	MYH9_CANLF Myosin-9 OS=Canis lupus familiaris OX=9615 GN=MYH9 PE=2 SV=1
74.04_930.5222n	1	1	#76074	2	74.0447	930.522	0	AGKLDPHLV		Q258K2	MYH9_CANLF Myosin-9 OS=Canis lupus familiaris OX=9615 GN=MYH9 PE=2 SV=1
74.06_930.5247n	1	1	#20548	2	74.0619	930.525	0	AGKLDPHLV		Q258K2	MYH9_CANLF Myosin-9 OS=Canis lupus familiaris OX=9615 GN=MYH9 PE=2 SV=1
67.67_960.4812n	1	1	#20592	2	67.6669	960.481	6.967	NTNPNFVR		Q258K2	MYH9_CANLF Myosin-9 OS=Canis lupus familiaris OX=9615 GN=MYH9 PE=2 SV=1
41.54_903.5277n	1	1	#20716	2	41.5425	903.528	7.7954	QKLSLSTK		Q258K2	MYH9_CANLF Myosin-9 OS=Canis lupus familiaris OX=9615 GN=MYH9 PE=2 SV=1
42.29_566.2411n	1	1	#20890	2	42.2919	566.241	0	THEAQ		Q258K2	MYH9_CANLF Myosin-9 OS=Canis lupus familiaris OX=9615 GN=MYH9 PE=2 SV=1
58.19_1530.7198n	1	1	#20915	3	58.1946	1530.72	6.6945	IAQLEEQLDNETK	[3] Deamidation Q	Q258K2	MYH9_CANLF Myosin-9 OS=Canis lupus familiaris OX=9615 GN=MYH9 PE=2 SV=1
78.00_1530.7767n	1	1	#21411	2	78.0035	1530.78	5.8938	IAQLEEQLDNETK	[3] Deamidation Q	Q258K2	MYH9_CANLF Myosin-9 OS=Canis lupus familiaris OX=9615 GN=MYH9 PE=2 SV=1
67.27_2096.0239n	1	1	#21111	3	67.2722	2096.02	6.4112	QKHSQAVEELAEQLEQTK	[13] Deamidation Q	Q258K2	MYH9_CANLF Myosin-9 OS=Canis lupus familiaris OX=9615 GN=MYH9 PE=2 SV=1
57.05_1044.5164n	1	1	#21272	2	57.0505	1044.52	5.979	QQLERQNK	[1] Deamidation Q|[7] Deamidation N	Q258K2	MYH9_CANLF Myosin-9 OS=Canis lupus familiaris OX=9615 GN=MYH9 PE=2 SV=1
75.74_2534.2095n	0	1	#21298	3	75.7377	2534.21	6.2537	DFSALESQLQDTQELLQEENR	[N-term] Acetyl N-TERM	Q258K2	MYH9_CANLF Myosin-9 OS=Canis lupus familiaris OX=9615 GN=MYH9 PE=2 SV=1
43.98_472.2732n	1	1	#21350	2	43.9794	472.273	0	LQGR		Q258K2	MYH9_CANLF Myosin-9 OS=Canis lupus familiaris OX=9615 GN=MYH9 PE=2 SV=1
50.64_891.4699n	1	1	#21445	2	50.638	891.47	5.4648	RNAEQFK		Q258K2	MYH9_CANLF Myosin-9 OS=Canis lupus familiaris OX=9615 GN=MYH9 PE=2 SV=1
52.79_973.5056n	0	1	#21527	2	52.7888	973.506	---	KDQGELER		Q258K2	MYH9_CANLF Myosin-9 OS=Canis lupus familiaris OX=9615 GN=MYH9 PE=2 SV=1
65.92_973.4651n	0	1	#38369	2	65.9224	973.465	5.896	KDQGELER		Q258K2	MYH9_CANLF Myosin-9 OS=Canis lupus familiaris OX=9615 GN=MYH9 PE=2 SV=1
73.74_973.4748n	1	1	#49767	2	73.7415	973.475	7.6489	KDQGELER		Q258K2	MYH9_CANLF Myosin-9 OS=Canis lupus familiaris OX=9615 GN=MYH9 PE=2 SV=1
58.49_971.5159n	1	1	#21791	2	58.4863	971.516	6.2527	DEAIKQLR		Q258K2	MYH9_CANLF Myosin-9 OS=Canis lupus familiaris OX=9615 GN=MYH9 PE=2 SV=1
66.35_689.3442n	1	1	#21931	2	66.3513	689.344	0	QRYEI		Q258K2	MYH9_CANLF Myosin-9 OS=Canis lupus familiaris OX=9615 GN=MYH9 PE=2 SV=1
37.58_1103.5868n	1	1	#21954	3	37.5839	1103.59	6.6445	RQQQLTAMK	[2] Deamidation Q	Q258K2	MYH9_CANLF Myosin-9 OS=Canis lupus familiaris OX=9615 GN=MYH9 PE=2 SV=1
43.96_1591.6698n	1	1	#22349	2	43.9622	1591.67	7.6845	NTDQASMPDNTAAQK	[1] Deamidation N	Q258K2	MYH9_CANLF Myosin-9 OS=Canis lupus familiaris OX=9615 GN=MYH9 PE=2 SV=1
42.60_1591.6769n	1	1	#55011	2	42.6007	1591.68	6.8083	NTDQASMPDNTAAQK	[1] Deamidation N	Q258K2	MYH9_CANLF Myosin-9 OS=Canis lupus familiaris OX=9615 GN=MYH9 PE=2 SV=1
57.24_1533.6992n	1	1	#22462	2	57.2393	1533.7	0	DGVGCLETAEEAKR	[5] Carbamidomethyl C	Q258K2	MYH9_CANLF Myosin-9 OS=Canis lupus familiaris OX=9615 GN=MYH9 PE=2 SV=1
57.26_1533.7000n	1	1	#24737	2	57.2564	1533.7	0	DGVGCLETAEEAKR	[5] Carbamidomethyl C	Q258K2	MYH9_CANLF Myosin-9 OS=Canis lupus familiaris OX=9615 GN=MYH9 PE=2 SV=1
81.47_1284.5699n	0	1	#22484	2	81.4696	1284.57	6.8912	THEAQIQEMR	[N-term] Acetyl N-TERM|[7] Deamidation Q	Q258K2	MYH9_CANLF Myosin-9 OS=Canis lupus familiaris OX=9615 GN=MYH9 PE=2 SV=1
72.55_1284.5826n	1	1	#25016	2	72.5461	1284.58	6.5207	THEAQIQEMR	[N-term] Acetyl N-TERM|[7] Deamidation Q	Q258K2	MYH9_CANLF Myosin-9 OS=Canis lupus familiaris OX=9615 GN=MYH9 PE=2 SV=1
61.66_2085.9587n	1	1	#22540	4	61.661	2085.96	6.4124	TLEEEARTHEAQIQEMR	[16] Oxidation M	Q258K2	MYH9_CANLF Myosin-9 OS=Canis lupus familiaris OX=9615 GN=MYH9 PE=2 SV=1
73.72_1146.5695n	1	1	#54484	2	73.7244	1146.57	0	SELWKDVDR		Q258K2	MYH9_CANLF Myosin-9 OS=Canis lupus familiaris OX=9615 GN=MYH9 PE=2 SV=1
73.83_1146.5659n	1	1	#22884	2	73.8273	1146.57	0	SELWKDVDR		Q258K2	MYH9_CANLF Myosin-9 OS=Canis lupus familiaris OX=9615 GN=MYH9 PE=2 SV=1
59.95_858.4543n	1	1	#110829	2	59.9507	858.454	---	GELANEVK		Q258K2	MYH9_CANLF Myosin-9 OS=Canis lupus familiaris OX=9615 GN=MYH9 PE=2 SV=1
59.99_858.4260n	1	1	#22889	2	59.985	858.426	---	GELANEVK		Q258K2	MYH9_CANLF Myosin-9 OS=Canis lupus familiaris OX=9615 GN=MYH9 PE=2 SV=1
39.32_1979.8069n	1	1	#23017	3	39.3229	1979.81	7.4266	GAGDCSDEEVDGKADGAEAK	[5] Carbamidomethyl C	Q258K2	MYH9_CANLF Myosin-9 OS=Canis lupus familiaris OX=9615 GN=MYH9 PE=2 SV=1
34.84_1640.7537n	1	1	#27720	2	34.8384	1640.75	6.1491	QELEEICHDLEAR	[7] Carbamidomethyl C	Q258K2	MYH9_CANLF Myosin-9 OS=Canis lupus familiaris OX=9615 GN=MYH9 PE=2 SV=1
66.23_1640.7627n	1	1	#23114	2	66.2312	1640.76	6.3193	QELEEICHDLEAR	[7] Carbamidomethyl C	Q258K2	MYH9_CANLF Myosin-9 OS=Canis lupus familiaris OX=9615 GN=MYH9 PE=2 SV=1
74.47_1324.6767n	1	1	#23158	2	74.4737	1324.68	6.2711	VLQQGKGDSEHK		Q258K2	MYH9_CANLF Myosin-9 OS=Canis lupus familiaris OX=9615 GN=MYH9 PE=2 SV=1
54.70_640.3503n	0	1	#23238	2	54.6994	640.35	0	KAEAQL		Q258K2	MYH9_CANLF Myosin-9 OS=Canis lupus familiaris OX=9615 GN=MYH9 PE=2 SV=1
63.13_2484.1557n	0	1	#23455	3	63.1253	2484.16	6.512	LQQLFNHTMFILEQEEYQR	[2] Deamidation Q|[3] Deamidation Q|[9] Oxidation M	Q258K2	MYH9_CANLF Myosin-9 OS=Canis lupus familiaris OX=9615 GN=MYH9 PE=2 SV=1
95.70_1367.6711n	1	1	#23885	2	95.7	1367.67	6.6201	VLQQGKGDSEHK	[N-term] Acetyl N-TERM|[4] Deamidation Q	Q258K2	MYH9_CANLF Myosin-9 OS=Canis lupus familiaris OX=9615 GN=MYH9 PE=2 SV=1
81.62_1742.8261n	1	1	#23897	2	81.624	1742.83	7.2033	NLPIYSEEIVEMYK	[12] Oxidation M	Q258K2	MYH9_CANLF Myosin-9 OS=Canis lupus familiaris OX=9615 GN=MYH9 PE=2 SV=1
70.07_1459.7638n	2	2	#44549,#86860	2,3	70.0694	1459.76	6.2205	QQQLTAMKVLQR	[2] Deamidation Q|[7] Oxidation M	Q258K2	MYH9_CANLF Myosin-9 OS=Canis lupus familiaris OX=9615 GN=MYH9 PE=2 SV=1
70.07_1459.7589n	1	1	#24226	2	70.0694	1459.76	6.2205	QQQLTAMKVLQR	[2] Deamidation Q|[7] Oxidation M	Q258K2	MYH9_CANLF Myosin-9 OS=Canis lupus familiaris OX=9615 GN=MYH9 PE=2 SV=1
98.79_1256.6307n	1	1	#24466	2	98.7886	1256.63	6.285	LQKDLEGLGQR	[2] Deamidation Q	Q258K2	MYH9_CANLF Myosin-9 OS=Canis lupus familiaris OX=9615 GN=MYH9 PE=2 SV=1
37.53_1049.4983n	1	1	#24471	2	37.5324	1049.5	6.819	LQEMEGTVK	[4] Oxidation M	Q258K2	MYH9_CANLF Myosin-9 OS=Canis lupus familiaris OX=9615 GN=MYH9 PE=2 SV=1
50.98_1729.8517n	0	1	#24612	3	50.9755	1729.85	7.7422	QTLENERGELANEVK	[1] Deamidation Q	Q258K2	MYH9_CANLF Myosin-9 OS=Canis lupus familiaris OX=9615 GN=MYH9 PE=2 SV=1
98.00_1729.8345n	0	1	#110849	2	97.9993	1729.83	7.0127	QTLENERGELANEVK	[5] Deamidation N	Q258K2	MYH9_CANLF Myosin-9 OS=Canis lupus familiaris OX=9615 GN=MYH9 PE=2 SV=1
37.09_1178.5531n	1	1	#29258	2	37.0862	1178.55	0	AEQFKDQADK		Q258K2	MYH9_CANLF Myosin-9 OS=Canis lupus familiaris OX=9615 GN=MYH9 PE=2 SV=1
37.10_1178.5526n	1	1	#24619	2	37.1034	1178.55	0	AEQFKDQADK		Q258K2	MYH9_CANLF Myosin-9 OS=Canis lupus familiaris OX=9615 GN=MYH9 PE=2 SV=1
81.33_1910.9932n	1	1	#24669	3	81.3324	1910.99	6.3346	ANLQIDQINTDLNLER	[N-term] Acetyl N-TERM	Q258K2	MYH9_CANLF Myosin-9 OS=Canis lupus familiaris OX=9615 GN=MYH9 PE=2 SV=1
54.72_768.4065n	1	1	#24765	2	54.7166	768.407	0	KAEAQLQ		Q258K2	MYH9_CANLF Myosin-9 OS=Canis lupus familiaris OX=9615 GN=MYH9 PE=2 SV=1
65.21_2015.0446n	1	1	#24879	3	65.2074	2015.04	6.2635	VKPLLQVSRQEEEMMAK		Q258K2	MYH9_CANLF Myosin-9 OS=Canis lupus familiaris OX=9615 GN=MYH9 PE=2 SV=1
89.95_1717.8718n	0	1	#24880	2	89.9462	1717.87	6.3747	LEVNLQAMKAQFER	[N-term] Acetyl N-TERM	Q258K2	MYH9_CANLF Myosin-9 OS=Canis lupus familiaris OX=9615 GN=MYH9 PE=2 SV=1
54.82_799.4127n	1	1	#24926	2	54.8196	799.413	---	YLYVDK		Q258K2	MYH9_CANLF Myosin-9 OS=Canis lupus familiaris OX=9615 GN=MYH9 PE=2 SV=1
50.69_811.4351n	1	1	#25195	2	50.6895	811.435	0	GALALEEK	[C-term] Dehydrated	Q258K2	MYH9_CANLF Myosin-9 OS=Canis lupus familiaris OX=9615 GN=MYH9 PE=2 SV=1
73.74_1023.5645n	0	1	#25215	2	73.7415	1023.56	---	KANLQIDQI		Q258K2	MYH9_CANLF Myosin-9 OS=Canis lupus familiaris OX=9615 GN=MYH9 PE=2 SV=1
45.84_1089.5140n	1	1	#25306	2	45.8443	1089.51	0	EAELEDEKK		Q258K2	MYH9_CANLF Myosin-9 OS=Canis lupus familiaris OX=9615 GN=MYH9 PE=2 SV=1
45.88_1071.5042n	0	1	#52883	2	45.8786	1071.5	0	EAELEDEKK		Q258K2	MYH9_CANLF Myosin-9 OS=Canis lupus familiaris OX=9615 GN=MYH9 PE=2 SV=1
43.81_821.3750n	1	1	#25571	2	43.8135	821.375	0	NCAAYLK	[N-term] Ammonia-loss|[2] Carbamidomethyl C	Q258K2	MYH9_CANLF Myosin-9 OS=Canis lupus familiaris OX=9615 GN=MYH9 PE=2 SV=1
35.09_1079.5543n	1	1	#55915	2	35.09	1079.55	7.1261	DYVQKAQTK		Q258K2	MYH9_CANLF Myosin-9 OS=Canis lupus familiaris OX=9615 GN=MYH9 PE=2 SV=1
78.21_1079.5445n	1	1	#26009	2	78.2094	1079.54	5.461	DYVQKAQTK		Q258K2	MYH9_CANLF Myosin-9 OS=Canis lupus familiaris OX=9615 GN=MYH9 PE=2 SV=1
71.61_1939.0089n	1	1	#26185	3	71.608	1939.01	6.3143	NLEKQIATLHAQVTDMK		Q258K2	MYH9_CANLF Myosin-9 OS=Canis lupus familiaris OX=9615 GN=MYH9 PE=2 SV=1
83.72_2097.9988n	1	1	#26210	3	83.7231	2098	7.2632	QKHSQAVEELAEQLEQTK	[1] Deamidation Q|[13] Deamidation Q|[16] Deamidation Q	Q258K2	MYH9_CANLF Myosin-9 OS=Canis lupus familiaris OX=9615 GN=MYH9 PE=2 SV=1
83.65_2098.0179n	1	1	#68125	3	83.6545	2098.02	5.9509	QKHSQAVEELAEQLEQTK	[5] Deamidation Q|[13] Deamidation Q|[16] Deamidation Q	Q258K2	MYH9_CANLF Myosin-9 OS=Canis lupus familiaris OX=9615 GN=MYH9 PE=2 SV=1
35.86_1182.5678n	1	1	#26340	2	35.8622	1182.57	6.3028	CQHLQAEKK	[N-term] Acetyl N-TERM|[1] Carbamidomethyl C	Q258K2	MYH9_CANLF Myosin-9 OS=Canis lupus familiaris OX=9615 GN=MYH9 PE=2 SV=1
35.90_1182.5800n	1	1	#45880	2	35.8965	1182.58	6.3028	CQHLQAEKK	[N-term] Acetyl N-TERM|[1] Carbamidomethyl C	Q258K2	MYH9_CANLF Myosin-9 OS=Canis lupus familiaris OX=9615 GN=MYH9 PE=2 SV=1
72.79_2562.2210n	1	1	#26391	4	72.7863	2562.22	6.7531	YYSGLIYTYSGLFCVVINPYK	[N-term] Acetyl N-TERM|[14] Carbamidomethyl C|[18] Deamidation N	Q258K2	MYH9_CANLF Myosin-9 OS=Canis lupus familiaris OX=9615 GN=MYH9 PE=2 SV=1
52.60_1611.7868n	1	1	#26693	3	52.6001	1611.79	6.2369	HEAMITDLEERLR		Q258K2	MYH9_CANLF Myosin-9 OS=Canis lupus familiaris OX=9615 GN=MYH9 PE=2 SV=1
83.62_1565.7936n	1	1	#26779	2	83.6202	1565.79	6.6325	TDLLLEPYNKYR	[N-term] Acetyl N-TERM	Q258K2	MYH9_CANLF Myosin-9 OS=Canis lupus familiaris OX=9615 GN=MYH9 PE=2 SV=1
58.49_1565.7952n	0	1	#93588	2	58.4863	1565.8	6.7699	TDLLLEPYNKYR	[N-term] Acetyl N-TERM	Q258K2	MYH9_CANLF Myosin-9 OS=Canis lupus familiaris OX=9615 GN=MYH9 PE=2 SV=1
91.36_2291.1937n	0	1	#26831	3	91.3646	2291.19	6.5306	IIGLDQVAGMSETALPGAFKTR	[6] Deamidation Q|[10] Oxidation M	Q258K2	MYH9_CANLF Myosin-9 OS=Canis lupus familiaris OX=9615 GN=MYH9 PE=2 SV=1
39.97_717.3538n	1	1	#27066	2	39.9693	717.354	7.4302	QGFPNR		Q258K2	MYH9_CANLF Myosin-9 OS=Canis lupus familiaris OX=9615 GN=MYH9 PE=2 SV=1
76.16_859.4127n	1	1	#27265	2	76.161	859.413	---	GELANEVK	[5] Deamidation N	Q258K2	MYH9_CANLF Myosin-9 OS=Canis lupus familiaris OX=9615 GN=MYH9 PE=2 SV=1
68.52_962.4399n	1	1	#27281	2	68.5192	962.44	6.5345	NTNPNFVR	[1] Deamidation N|[5] Deamidation N	Q258K2	MYH9_CANLF Myosin-9 OS=Canis lupus familiaris OX=9615 GN=MYH9 PE=2 SV=1
37.76_745.3564n	1	1	#27382	2	37.7555	745.356	---	LEEEAR		Q258K2	MYH9_CANLF Myosin-9 OS=Canis lupus familiaris OX=9615 GN=MYH9 PE=2 SV=1
50.14_1699.7275n	1	1	#27860	3	50.1403	1699.73	6.9039	TEMEDLMSSKDDVGK	[3] Oxidation M	Q258K2	MYH9_CANLF Myosin-9 OS=Canis lupus familiaris OX=9615 GN=MYH9 PE=2 SV=1
72.49_3188.4993n	1	1	#136204	3	72.4946	3188.5	6.3761	ALEQQVEEMKTQLEELEDELQATEDAK	[N-term] Acetyl N-TERM	Q258K2	MYH9_CANLF Myosin-9 OS=Canis lupus familiaris OX=9615 GN=MYH9 PE=2 SV=1
93.74_3188.4901n	1	1	#27922	3	93.7382	3188.49	7.087	ALEQQVEEMKTQLEELEDELQATEDAK	[N-term] Acetyl N-TERM	Q258K2	MYH9_CANLF Myosin-9 OS=Canis lupus familiaris OX=9615 GN=MYH9 PE=2 SV=1
57.50_1621.7205n	1	1	#28001	3	57.4967	1621.72	6.3954	QVREMEAELEDEK	[1] Deamidation Q|[5] Oxidation M	Q258K2	MYH9_CANLF Myosin-9 OS=Canis lupus familiaris OX=9615 GN=MYH9 PE=2 SV=1
74.03_831.4549n	0	1	#28034	2	74.0275	831.455	0	AGKLDPHL		Q258K2	MYH9_CANLF Myosin-9 OS=Canis lupus familiaris OX=9615 GN=MYH9 PE=2 SV=1
65.60_1185.4851n	1	1	#28380	2	65.6021	1185.49	6.6153	TEMEDLMSSK	[7] Oxidation M	Q258K2	MYH9_CANLF Myosin-9 OS=Canis lupus familiaris OX=9615 GN=MYH9 PE=2 SV=1
51.98_1246.6212n	1	1	#28454	2	51.9823	1246.62	5.9674	ALEQQVEEMK	[N-term] Acetyl N-TERM|[4] Deamidation Q	Q258K2	MYH9_CANLF Myosin-9 OS=Canis lupus familiaris OX=9615 GN=MYH9 PE=2 SV=1
51.20_1953.9205n	1	1	#28692	3	51.1986	1953.92	5.9758	NTNPNFVRCIIPNHEK	[1] Deamidation N|[9] Carbamidomethyl C|[13] Deamidation N	Q258K2	MYH9_CANLF Myosin-9 OS=Canis lupus familiaris OX=9615 GN=MYH9 PE=2 SV=1
90.50_1595.9863n	1	1	#29210	3	90.4952	1595.99	0	VISGVLQLGNIVFKK	[C-term] Dehydrated	Q258K2	MYH9_CANLF Myosin-9 OS=Canis lupus familiaris OX=9615 GN=MYH9 PE=2 SV=1
74.53_1876.8280n	1	1	#29691	3	74.5251	1876.83	5.9579	ERNTDQASMPDNTAAQK	[16] Deamidation Q	Q258K2	MYH9_CANLF Myosin-9 OS=Canis lupus familiaris OX=9615 GN=MYH9 PE=2 SV=1
57.10_1417.6816n	1	1	#29725	3	57.102	1417.68	6.2365	RALEQQVEEMK	[N-term] Acetyl N-TERM|[10] Oxidation M	Q258K2	MYH9_CANLF Myosin-9 OS=Canis lupus familiaris OX=9615 GN=MYH9 PE=2 SV=1
42.45_1465.6052n	1	1	#29782	3	42.4463	1465.61	6.3552	KGAGDCSDEEVDGK	[6] Carbamidomethyl C	Q258K2	MYH9_CANLF Myosin-9 OS=Canis lupus familiaris OX=9615 GN=MYH9 PE=2 SV=1
53.16_672.3315n	0	1	#30300	2	53.1607	672.332	6.4334	QQLER		Q258K2	MYH9_CANLF Myosin-9 OS=Canis lupus familiaris OX=9615 GN=MYH9 PE=2 SV=1
51.25_766.4386n	1	1	#30397	2	51.2501	766.439	7.527	FGKFIR		Q258K2	MYH9_CANLF Myosin-9 OS=Canis lupus familiaris OX=9615 GN=MYH9 PE=2 SV=1
75.57_1596.7962n	1	1	#38529	3	75.5661	1596.8	7.1817	GFMDGKQACVLMIK	[9] Carbamidomethyl C	Q258K2	MYH9_CANLF Myosin-9 OS=Canis lupus familiaris OX=9615 GN=MYH9 PE=2 SV=1
75.60_1596.7730n	1	1	#30503	2	75.6004	1596.77	7.1918	GFMDGKQACVLMIK	[9] Carbamidomethyl C	Q258K2	MYH9_CANLF Myosin-9 OS=Canis lupus familiaris OX=9615 GN=MYH9 PE=2 SV=1
75.70_1596.7610n	1	1	#121426	3	75.7034	1596.76	7.1104	GFMDGKQACVLMIK	[9] Carbamidomethyl C	Q258K2	MYH9_CANLF Myosin-9 OS=Canis lupus familiaris OX=9615 GN=MYH9 PE=2 SV=1
68.50_1009.5022n	1	1	#30536	2	68.502	1009.5	6.4786	CIIPNHEK	[1] Carbamidomethyl C	Q258K2	MYH9_CANLF Myosin-9 OS=Canis lupus familiaris OX=9615 GN=MYH9 PE=2 SV=1
74.80_1009.4789n	1	1	#66182	2	74.7997	1009.48	5.9974	CIIPNHEK	[1] Carbamidomethyl C	Q258K2	MYH9_CANLF Myosin-9 OS=Canis lupus familiaris OX=9615 GN=MYH9 PE=2 SV=1
40.02_976.3926n	1	1	#30976	2	40.0208	976.393	0	QEEEMMAK	[C-term] Dehydrated	Q258K2	MYH9_CANLF Myosin-9 OS=Canis lupus familiaris OX=9615 GN=MYH9 PE=2 SV=1
79.03_959.4929n	1	1	#31018	2	79.0273	959.493	5.4949	QAACKQVR	[4] Carbamidomethyl C	Q258K2	MYH9_CANLF Myosin-9 OS=Canis lupus familiaris OX=9615 GN=MYH9 PE=2 SV=1
96.99_2038.0137n	2	2	#31069,#55198	2,3	96.9926	2038.01	7.0577	HSQAVEELAEQLEQTKR	[N-term] Acetyl N-TERM|[11] Deamidation Q	Q258K2	MYH9_CANLF Myosin-9 OS=Canis lupus familiaris OX=9615 GN=MYH9 PE=2 SV=1
84.09_3098.6634n	1	1	#31376	5	84.0949	3098.66	5.4259	IMGIPEEEQMGLLRVISGVLQLGNIVFK	[10] Oxidation M	Q258K2	MYH9_CANLF Myosin-9 OS=Canis lupus familiaris OX=9615 GN=MYH9 PE=2 SV=1
83.61_2048.0212n	2	2	#31749,#64954	2,3	83.6116	2048.02	6.4901	LQVELDNVMGLLTQSDSK	[N-term] Acetyl N-TERM|[2] Deamidation Q|[9] Oxidation M	Q258K2	MYH9_CANLF Myosin-9 OS=Canis lupus familiaris OX=9615 GN=MYH9 PE=2 SV=1
58.85_882.4185n	1	1	#31769	2	58.8466	882.419	0	AHLEEER		Q258K2	MYH9_CANLF Myosin-9 OS=Canis lupus familiaris OX=9615 GN=MYH9 PE=2 SV=1
86.42_2033.0333n	1	1	#31904	2	86.4172	2033.03	7.304	IIGLDQVAGMSETALPGAFK	[10] Oxidation M	Q258K2	MYH9_CANLF Myosin-9 OS=Canis lupus familiaris OX=9615 GN=MYH9 PE=2 SV=1
65.65_1646.7751n	1	1	#32081	2	65.6535	1646.78	6.7382	ALEEAMEQKAELER	[8] Deamidation Q	Q258K2	MYH9_CANLF Myosin-9 OS=Canis lupus familiaris OX=9615 GN=MYH9 PE=2 SV=1
100.36_1785.8357n	1	1	#32169	2	100.356	1785.84	6.4365	EEVGEEAIVELVENGK	[N-term] Acetyl N-TERM|[14] Deamidation N	Q258K2	MYH9_CANLF Myosin-9 OS=Canis lupus familiaris OX=9615 GN=MYH9 PE=2 SV=1
38.30_1749.9942n	1	1	#36727	3	38.2989	1749.99	6.9209	VVQEQGTHPKFQKPK		Q258K2	MYH9_CANLF Myosin-9 OS=Canis lupus familiaris OX=9615 GN=MYH9 PE=2 SV=1
53.07_1749.9469n	1	1	#32318	3	53.0749	1749.95	6.015	VVQEQGTHPKFQKPK		Q258K2	MYH9_CANLF Myosin-9 OS=Canis lupus familiaris OX=9615 GN=MYH9 PE=2 SV=1
46.30_685.3334n	1	1	#33069	2	46.3019	685.333	0	ASREEI		Q258K2	MYH9_CANLF Myosin-9 OS=Canis lupus familiaris OX=9615 GN=MYH9 PE=2 SV=1
79.15_2201.1481n	1	1	#33213	3	79.1475	2201.15	6.3366	DELADEIANSSGKGALALEEK	[N-term] Acetyl N-TERM	Q258K2	MYH9_CANLF Myosin-9 OS=Canis lupus familiaris OX=9615 GN=MYH9 PE=2 SV=1
100.15_2112.0086n	1	1	#33225	3	100.15	2112.01	6.9442	RHEMPPHIYAITDTAYR	[N-term] Acetyl N-TERM	Q258K2	MYH9_CANLF Myosin-9 OS=Canis lupus familiaris OX=9615 GN=MYH9 PE=2 SV=1
77.29_1528.8761n	1	1	#33261	2	77.2883	1528.88	5.7383	LFTKVKPLLQVSR	[10] Deamidation Q	Q258K2	MYH9_CANLF Myosin-9 OS=Canis lupus familiaris OX=9615 GN=MYH9 PE=2 SV=1
77.31_1528.9121n	1	1	#41880	2	77.3055	1528.91	5.7383	LFTKVKPLLQVSR	[10] Deamidation Q	Q258K2	MYH9_CANLF Myosin-9 OS=Canis lupus familiaris OX=9615 GN=MYH9 PE=2 SV=1
94.56_1726.8933n	1	1	#33477	2	94.5561	1726.89	6.7947	QLLQANPILEAFGNAK	[4] Deamidation Q	Q258K2	MYH9_CANLF Myosin-9 OS=Canis lupus familiaris OX=9615 GN=MYH9 PE=2 SV=1
72.22_1612.8241n	1	1	#34590	2	72.2201	1612.82	6.7391	VSHLLGINVTDFTR	[N-term] Acetyl N-TERM	Q258K2	MYH9_CANLF Myosin-9 OS=Canis lupus familiaris OX=9615 GN=MYH9 PE=2 SV=1
80.45_737.3651n	1	1	#34593	2	80.4458	737.365	0	VTDFTR		Q258K2	MYH9_CANLF Myosin-9 OS=Canis lupus familiaris OX=9615 GN=MYH9 PE=2 SV=1
43.83_724.3504n	1	1	#34632	2	43.8307	724.35	0	CAAYLK	[1] Carbamidomethyl C	Q258K2	MYH9_CANLF Myosin-9 OS=Canis lupus familiaris OX=9615 GN=MYH9 PE=2 SV=1
77.31_1020.4652n	1	1	#35270	2	77.3055	1020.47	7.265	TVKNDNSSR	[6] Deamidation N	Q258K2	MYH9_CANLF Myosin-9 OS=Canis lupus familiaris OX=9615 GN=MYH9 PE=2 SV=1
48.62_1661.7909n	1	1	#35684	2	48.6244	1661.79	7.9708	ALEEAMEQKAELER	[6] Oxidation M	Q258K2	MYH9_CANLF Myosin-9 OS=Canis lupus familiaris OX=9615 GN=MYH9 PE=2 SV=1
86.14_1880.9094n	1	1	#36023	2	86.1426	1880.91	6.8142	HSQAVEELAEQLEQTK	[N-term] Acetyl N-TERM	Q258K2	MYH9_CANLF Myosin-9 OS=Canis lupus familiaris OX=9615 GN=MYH9 PE=2 SV=1
69.65_839.4250n	1	1	#36661	2	69.646	839.425	0	PYNKYR		Q258K2	MYH9_CANLF Myosin-9 OS=Canis lupus familiaris OX=9615 GN=MYH9 PE=2 SV=1
69.65_968.4702n	1	1	#36866	2	69.646	968.47	---	EPYNKYR		Q258K2	MYH9_CANLF Myosin-9 OS=Canis lupus familiaris OX=9615 GN=MYH9 PE=2 SV=1
69.54_2622.2192n	1	1	#37086	4	69.543	2622.22	6.2512	LQRELEDATETADAMNREVSSLK	[2] Deamidation Q|[15] Oxidation M	Q258K2	MYH9_CANLF Myosin-9 OS=Canis lupus familiaris OX=9615 GN=MYH9 PE=2 SV=1
75.00_2604.2244n	1	1	#37374	3	74.9998	2604.22	6.9873	MQQNIQELEEQLEEEESARQK	[1] Oxidation M	Q258K2	MYH9_CANLF Myosin-9 OS=Canis lupus familiaris OX=9615 GN=MYH9 PE=2 SV=1
60.89_1351.6997n	1	1	#91078	2	60.8945	1351.7	0	LAHLEEERDLK		Q258K2	MYH9_CANLF Myosin-9 OS=Canis lupus familiaris OX=9615 GN=MYH9 PE=2 SV=1
60.99_1351.6987n	1	1	#37555	2	60.9918	1351.7	0	LAHLEEERDLK		Q258K2	MYH9_CANLF Myosin-9 OS=Canis lupus familiaris OX=9615 GN=MYH9 PE=2 SV=1
42.33_679.3243n	1	1	#37635	2	42.3262	679.324	0	THEAQI		Q258K2	MYH9_CANLF Myosin-9 OS=Canis lupus familiaris OX=9615 GN=MYH9 PE=2 SV=1
86.43_2063.9414n	1	1	#38026	2	86.4343	2063.94	7.364	SMEAEMIQLQEELAAAER	[2] Oxidation M	Q258K2	MYH9_CANLF Myosin-9 OS=Canis lupus familiaris OX=9615 GN=MYH9 PE=2 SV=1
76.09_1750.8200n	0	1	#38520	2	76.0923	1750.82	6.5029	NSFKEQLEEEEEAK	[N-term] Acetyl N-TERM	Q258K2	MYH9_CANLF Myosin-9 OS=Canis lupus familiaris OX=9615 GN=MYH9 PE=2 SV=1
69.27_1750.7882n	1	1	#96976	2	69.2685	1750.79	6.5972	NSFKEQLEEEEEAK	[N-term] Acetyl N-TERM	Q258K2	MYH9_CANLF Myosin-9 OS=Canis lupus familiaris OX=9615 GN=MYH9 PE=2 SV=1
85.02_1960.9068n	1	1	#38555	2	85.0158	1960.91	8.2974	TQLEELEDELQATEDAK		Q258K2	MYH9_CANLF Myosin-9 OS=Canis lupus familiaris OX=9615 GN=MYH9 PE=2 SV=1
85.17_1960.9234n	1	1	#44670	2	85.1702	1960.92	8.2411	TQLEELEDELQATEDAK		Q258K2	MYH9_CANLF Myosin-9 OS=Canis lupus familiaris OX=9615 GN=MYH9 PE=2 SV=1
41.98_1254.5315n	1	1	#38594	2	41.983	1254.53	6.2613	QMEDEKNSFK		Q258K2	MYH9_CANLF Myosin-9 OS=Canis lupus familiaris OX=9615 GN=MYH9 PE=2 SV=1
105.32_2553.3239n	1	1	#38662	3	105.32	2553.32	7.3769	DQGELERQLLQANPILEAFGNAK		Q258K2	MYH9_CANLF Myosin-9 OS=Canis lupus familiaris OX=9615 GN=MYH9 PE=2 SV=1
39.49_1014.4065n	1	1	#38824	2	39.4945	1014.41	0	ERNTDQASM		Q258K2	MYH9_CANLF Myosin-9 OS=Canis lupus familiaris OX=9615 GN=MYH9 PE=2 SV=1
39.49_1032.4220n	1	1	#67466	2	39.4945	1032.42	0	ERNTDQASM		Q258K2	MYH9_CANLF Myosin-9 OS=Canis lupus familiaris OX=9615 GN=MYH9 PE=2 SV=1
46.34_1580.6546n	1	1	#39189	2	46.3362	1580.65	7.2882	ELEDATETADAMNR	[12] Oxidation M	Q258K2	MYH9_CANLF Myosin-9 OS=Canis lupus familiaris OX=9615 GN=MYH9 PE=2 SV=1
41.01_1953.9633n	1	1	#39218	3	41.0104	1953.96	5.7335	NLPIYSEEIVEMYKGK	[N-term] Acetyl N-TERM	Q258K2	MYH9_CANLF Myosin-9 OS=Canis lupus familiaris OX=9615 GN=MYH9 PE=2 SV=1
58.85_1094.5657n	1	1	#39288	2	58.8466	1094.57	0	VLAHLEEER		Q258K2	MYH9_CANLF Myosin-9 OS=Canis lupus familiaris OX=9615 GN=MYH9 PE=2 SV=1
58.85_1094.5904n	1	1	#40963	2	58.8466	1094.59	0	VLAHLEEER		Q258K2	MYH9_CANLF Myosin-9 OS=Canis lupus familiaris OX=9615 GN=MYH9 PE=2 SV=1
60.59_1332.5616n	1	1	#39482	2	60.5856	1332.56	5.7917	QLEEAEEEAQR	[1] Deamidation Q|[10] Deamidation Q	Q258K2	MYH9_CANLF Myosin-9 OS=Canis lupus familiaris OX=9615 GN=MYH9 PE=2 SV=1
53.26_942.5006n	1	1	#39537	2	53.2636	942.501	6.3347	EEILAQAK	[N-term] Acetyl N-TERM	Q258K2	MYH9_CANLF Myosin-9 OS=Canis lupus familiaris OX=9615 GN=MYH9 PE=2 SV=1
62.34_942.5098n	1	1	#44602	2	62.3417	942.51	6.6155	EEILAQAK	[N-term] Acetyl N-TERM	Q258K2	MYH9_CANLF Myosin-9 OS=Canis lupus familiaris OX=9615 GN=MYH9 PE=2 SV=1
106.19_1633.8561n	1	1	#39967	2	106.19	1633.86	6.3186	FDQLLAEEKTISAK	[N-term] Acetyl N-TERM	Q258K2	MYH9_CANLF Myosin-9 OS=Canis lupus familiaris OX=9615 GN=MYH9 PE=2 SV=1
102.99_3083.6329n	0	2	#40438,#75207	3,4	102.99	3083.63	6.14	IMGIPEEEQMGLLRVISGVLQLGNIVFK	[24] Deamidation N	Q258K2	MYH9_CANLF Myosin-9 OS=Canis lupus familiaris OX=9615 GN=MYH9 PE=2 SV=1
40.47_1497.7386n	1	1	#40544	3	40.467	1497.74	5.8209	QIATLHAQVTDMK	[N-term] Acetyl N-TERM|[8] Deamidation Q	Q258K2	MYH9_CANLF Myosin-9 OS=Canis lupus familiaris OX=9615 GN=MYH9 PE=2 SV=1
54.68_527.2698n	1	1	#41374	2	54.6823	527.27	---	KAEAQ		Q258K2	MYH9_CANLF Myosin-9 OS=Canis lupus familiaris OX=9615 GN=MYH9 PE=2 SV=1
66.33_1201.6763n	1	1	#50210	2	66.3342	1201.68	0	QRYEILTPNS		Q258K2	MYH9_CANLF Myosin-9 OS=Canis lupus familiaris OX=9615 GN=MYH9 PE=2 SV=1
66.52_1201.6253n	1	1	#41411	2	66.5229	1201.63	0	QRYEILTPNS		Q258K2	MYH9_CANLF Myosin-9 OS=Canis lupus familiaris OX=9615 GN=MYH9 PE=2 SV=1
64.75_824.4099n	1	1	#41609	2	64.7498	824.41	0	VFQEFR		Q258K2	MYH9_CANLF Myosin-9 OS=Canis lupus familiaris OX=9615 GN=MYH9 PE=2 SV=1
78.59_1226.5948n	1	1	#41652	2	78.5869	1226.59	5.7931	DDIQKMNPPK	[N-term] Acetyl N-TERM	Q258K2	MYH9_CANLF Myosin-9 OS=Canis lupus familiaris OX=9615 GN=MYH9 PE=2 SV=1
56.35_671.3929n	0	1	#41730	2	56.3526	671.393	7.1802	VLQQGK		Q258K2	MYH9_CANLF Myosin-9 OS=Canis lupus familiaris OX=9615 GN=MYH9 PE=2 SV=1
58.76_1013.5292n	1	1	#41893	2	58.7608	1013.53	7.0072	AELERLNK	[N-term] Acetyl N-TERM	Q258K2	MYH9_CANLF Myosin-9 OS=Canis lupus familiaris OX=9615 GN=MYH9 PE=2 SV=1
69.42_784.4173n	1	1	#41948	2	69.4229	784.417	---	RGDLPFV		Q258K2	MYH9_CANLF Myosin-9 OS=Canis lupus familiaris OX=9615 GN=MYH9 PE=2 SV=1
91.74_2605.2311n	1	1	#42160	3	91.7421	2605.23	5.9986	MQQNIQELEEQLEEEESARQK	[1] Oxidation M|[11] Deamidation Q	Q258K2	MYH9_CANLF Myosin-9 OS=Canis lupus familiaris OX=9615 GN=MYH9 PE=2 SV=1
90.50_1514.9134n	1	1	#42165	2	90.4952	1514.91	0	ISGVLQLGNIVFKK		Q258K2	MYH9_CANLF Myosin-9 OS=Canis lupus familiaris OX=9615 GN=MYH9 PE=2 SV=1
90.50_1514.9101n	1	1	#48906	2	90.4952	1514.91	0	ISGVLQLGNIVFKK		Q258K2	MYH9_CANLF Myosin-9 OS=Canis lupus familiaris OX=9615 GN=MYH9 PE=2 SV=1
66.32_868.4929n	1	1	#42249	2	66.317	868.493	---	LTPNSIPK		Q258K2	MYH9_CANLF Myosin-9 OS=Canis lupus familiaris OX=9615 GN=MYH9 PE=2 SV=1
71.83_1998.0750n	0	1	#42355	3	71.8311	1998.07	6.2634	KANLQIDQINTDLNLER	[3] Deamidation N	Q258K2	MYH9_CANLF Myosin-9 OS=Canis lupus familiaris OX=9615 GN=MYH9 PE=2 SV=1
57.65_1099.5455n	1	1	#43273	2	57.6512	1099.55	0	KLEEDQIIM		Q258K2	MYH9_CANLF Myosin-9 OS=Canis lupus familiaris OX=9615 GN=MYH9 PE=2 SV=1
35.40_1481.7101n	1	1	#43394	3	35.3989	1481.71	6.9451	DLEAHIDSANKNR		Q258K2	MYH9_CANLF Myosin-9 OS=Canis lupus familiaris OX=9615 GN=MYH9 PE=2 SV=1
42.74_1496.7646n	1	1	#43420	3	42.7381	1496.76	6.6345	QIATLHAQVTDMK	[N-term] Acetyl N-TERM	Q258K2	MYH9_CANLF Myosin-9 OS=Canis lupus familiaris OX=9615 GN=MYH9 PE=2 SV=1
54.15_1983.9480n	1	1	#44223	3	54.1503	1983.95	6.6512	LEMDLKDLEAHIDSANK	[N-term] Acetyl N-TERM|[16] Deamidation N	Q258K2	MYH9_CANLF Myosin-9 OS=Canis lupus familiaris OX=9615 GN=MYH9 PE=2 SV=1
56.68_1437.7165n	1	1	#44645	2	56.6787	1437.72	0	QIATLHAQVTDMK	[N-term] Ammonia-loss	Q258K2	MYH9_CANLF Myosin-9 OS=Canis lupus familiaris OX=9615 GN=MYH9 PE=2 SV=1
69.34_1600.7142n	2	2	#45052,#82761	2,3	69.3371	1600.71	7.1551	QFRTEMEDLMSSK		Q258K2	MYH9_CANLF Myosin-9 OS=Canis lupus familiaris OX=9615 GN=MYH9 PE=2 SV=1
81.74_3040.4177n	1	1	#45125	3	81.7442	3040.42	6.2881	ADEWLMKNMDPLNDNIATLLHQSSDK	[N-term] Acetyl N-TERM	Q258K2	MYH9_CANLF Myosin-9 OS=Canis lupus familiaris OX=9615 GN=MYH9 PE=2 SV=1
74.75_1808.9159n	1	1	#45258	2	74.7482	1808.92	6.6027	LTEMETLQSQLMAEK	[8] Deamidation Q|[10] Deamidation Q	Q258K2	MYH9_CANLF Myosin-9 OS=Canis lupus familiaris OX=9615 GN=MYH9 PE=2 SV=1
72.39_1005.5139n	0	1	#45422	2	72.3917	1005.51	7.3194	VGRDYVQK	[N-term] Acetyl N-TERM	Q258K2	MYH9_CANLF Myosin-9 OS=Canis lupus familiaris OX=9615 GN=MYH9 PE=2 SV=1
69.80_1743.8628n	1	1	#45982	2	69.8006	1743.86	6.1096	EEVGEEAIVELVENGK	[14] Deamidation N	Q258K2	MYH9_CANLF Myosin-9 OS=Canis lupus familiaris OX=9615 GN=MYH9 PE=2 SV=1
69.83_1743.8674n	1	1	#100800	3	69.8349	1743.87	6.1096	EEVGEEAIVELVENGK	[14] Deamidation N	Q258K2	MYH9_CANLF Myosin-9 OS=Canis lupus familiaris OX=9615 GN=MYH9 PE=2 SV=1
75.79_783.4519n	1	1	#46246	2	75.7892	783.452	0	VKANLEK	[N-term] Ammonia-loss	Q258K2	MYH9_CANLF Myosin-9 OS=Canis lupus familiaris OX=9615 GN=MYH9 PE=2 SV=1
46.98_863.3657n	1	1	#46671	2	46.9826	863.366	0	EEAMEQK		Q258K2	MYH9_CANLF Myosin-9 OS=Canis lupus familiaris OX=9615 GN=MYH9 PE=2 SV=1
63.86_2031.9817n	1	1	#46850	3	63.8632	2031.98	6.1491	LQVELDNVMGLLTQSDSK	[N-term] Acetyl N-TERM|[7] Deamidation N	Q258K2	MYH9_CANLF Myosin-9 OS=Canis lupus familiaris OX=9615 GN=MYH9 PE=2 SV=1
85.62_1122.5385n	1	1	#47269	2	85.6163	1122.54	6.528	DYVQKAQTK	[N-term] Acetyl N-TERM|[7] Deamidation Q	Q258K2	MYH9_CANLF Myosin-9 OS=Canis lupus familiaris OX=9615 GN=MYH9 PE=2 SV=1
52.84_663.3227n	0	1	#48080	2	52.8403	663.323	---	MEGTVK		Q258K2	MYH9_CANLF Myosin-9 OS=Canis lupus familiaris OX=9615 GN=MYH9 PE=2 SV=1
44.17_865.4526n	1	1	#66869	2	44.1682	865.453	---	AYDKLEK		Q258K2	MYH9_CANLF Myosin-9 OS=Canis lupus familiaris OX=9615 GN=MYH9 PE=2 SV=1
44.20_865.4472n	1	1	#48159	2	44.2025	865.447	---	AYDKLEK		Q258K2	MYH9_CANLF Myosin-9 OS=Canis lupus familiaris OX=9615 GN=MYH9 PE=2 SV=1
52.29_658.3319n	1	1	#48236	2	52.2912	658.332	0	EGLGQR		Q258K2	MYH9_CANLF Myosin-9 OS=Canis lupus familiaris OX=9615 GN=MYH9 PE=2 SV=1
52.31_640.3223n	1	1	#128623	2	52.3084	640.322	0	EGLGQR		Q258K2	MYH9_CANLF Myosin-9 OS=Canis lupus familiaris OX=9615 GN=MYH9 PE=2 SV=1
50.11_789.3878n	1	1	#48348	2	50.106	789.388	6.8443	LEMDLK	[N-term] Acetyl N-TERM	Q258K2	MYH9_CANLF Myosin-9 OS=Canis lupus familiaris OX=9615 GN=MYH9 PE=2 SV=1
55.17_1335.6775n	1	1	#58873	2	55.1742	1335.68	6.431	VLQRNCAAYLK	[3] Deamidation Q|[6] Carbamidomethyl C	Q258K2	MYH9_CANLF Myosin-9 OS=Canis lupus familiaris OX=9615 GN=MYH9 PE=2 SV=1
68.66_1335.6649n	1	1	#48377	2	68.6565	1335.66	6.4941	VLQRNCAAYLK	[3] Deamidation Q|[6] Carbamidomethyl C	Q258K2	MYH9_CANLF Myosin-9 OS=Canis lupus familiaris OX=9615 GN=MYH9 PE=2 SV=1
61.75_1419.7606n	1	1	#49173	2	61.7468	1419.76	6.1757	TVGQLYKEQLAK	[N-term] Acetyl N-TERM|[4] Deamidation Q	Q258K2	MYH9_CANLF Myosin-9 OS=Canis lupus familiaris OX=9615 GN=MYH9 PE=2 SV=1
52.94_1639.8259n	1	1	#49281	3	52.9376	1639.83	7.1113	FLSNGHVTIPGQQDK		Q258K2	MYH9_CANLF Myosin-9 OS=Canis lupus familiaris OX=9615 GN=MYH9 PE=2 SV=1
57.14_1639.8086n	1	1	#106844	3	57.1363	1639.81	6.7925	FLSNGHVTIPGQQDK		Q258K2	MYH9_CANLF Myosin-9 OS=Canis lupus familiaris OX=9615 GN=MYH9 PE=2 SV=1
81.11_1639.8280n	0	1	#125891	2	81.1093	1639.83	6.3411	FLSNGHVTIPGQQDK		Q258K2	MYH9_CANLF Myosin-9 OS=Canis lupus familiaris OX=9615 GN=MYH9 PE=2 SV=1
58.59_747.3852n	1	1	#49552	2	58.5892	747.385	7.027	LEMDLK		Q258K2	MYH9_CANLF Myosin-9 OS=Canis lupus familiaris OX=9615 GN=MYH9 PE=2 SV=1
52.38_907.4637n	1	1	#50760	2	52.377	907.464	6.2659	FVSELWK		Q258K2	MYH9_CANLF Myosin-9 OS=Canis lupus familiaris OX=9615 GN=MYH9 PE=2 SV=1
68.36_907.4873n	1	1	#110365	2	68.3647	907.487	5.9872	FVSELWK		Q258K2	MYH9_CANLF Myosin-9 OS=Canis lupus familiaris OX=9615 GN=MYH9 PE=2 SV=1
71.59_907.4911n	1	1	#69325	2	71.5909	907.491	6.9776	FVSELWK		Q258K2	MYH9_CANLF Myosin-9 OS=Canis lupus familiaris OX=9615 GN=MYH9 PE=2 SV=1
55.99_1146.5573n	1	1	#51869	2	55.9923	1146.56	6.6475	ICRQGFPNR	[2] Carbamidomethyl C	Q258K2	MYH9_CANLF Myosin-9 OS=Canis lupus familiaris OX=9615 GN=MYH9 PE=2 SV=1
53.68_924.4414n	1	1	#52235	2	53.6755	924.441	0	NKHEAMIT		Q258K2	MYH9_CANLF Myosin-9 OS=Canis lupus familiaris OX=9615 GN=MYH9 PE=2 SV=1
69.73_1672.8136n	1	1	#52928	2	69.7319	1672.81	6.0966	NFINNPLAQADWAAK	[1] Deamidation N	Q258K2	MYH9_CANLF Myosin-9 OS=Canis lupus familiaris OX=9615 GN=MYH9 PE=2 SV=1
57.62_923.3416n	1	1	#53205	2	57.6168	923.342	0	MEDQNCK	[6] Carbamidomethyl C	Q258K2	MYH9_CANLF Myosin-9 OS=Canis lupus familiaris OX=9615 GN=MYH9 PE=2 SV=1
105.49_1097.5487n	1	1	#53989	2	105.492	1097.55	6.6578	SVHELEKSK	[N-term] Acetyl N-TERM	Q258K2	MYH9_CANLF Myosin-9 OS=Canis lupus familiaris OX=9615 GN=MYH9 PE=2 SV=1
53.94_811.4821n	1	1	#54105	2	53.9444	811.482	---	PLLQVSR		Q258K2	MYH9_CANLF Myosin-9 OS=Canis lupus familiaris OX=9615 GN=MYH9 PE=2 SV=1
45.07_1283.5931n	0	1	#54131	2	45.072	1283.59	6.7535	THEAQIQEMR	[N-term] Acetyl N-TERM	Q258K2	MYH9_CANLF Myosin-9 OS=Canis lupus familiaris OX=9615 GN=MYH9 PE=2 SV=1
49.97_1195.5628n	0	1	#54636	2	49.9687	1195.56	6.6103	SHAQKNENAR	[N-term] Acetyl N-TERM	Q258K2	MYH9_CANLF Myosin-9 OS=Canis lupus familiaris OX=9615 GN=MYH9 PE=2 SV=1
41.80_855.3964n	1	1	#54715	2	41.7999	855.396	0	RQLEEAE		Q258K2	MYH9_CANLF Myosin-9 OS=Canis lupus familiaris OX=9615 GN=MYH9 PE=2 SV=1
78.16_2750.2575n	1	1	#55465	3	78.158	2750.26	6.2347	DFSALESQLQDTQELLQEENRQK	[8] Deamidation Q|[20] Deamidation N	Q258K2	MYH9_CANLF Myosin-9 OS=Canis lupus familiaris OX=9615 GN=MYH9 PE=2 SV=1
94.09_2749.3431n	1	1	#56638	3	94.0928	2749.34	6.0105	DFSALESQLQDTQELLQEENRQK	[10] Deamidation Q	Q258K2	MYH9_CANLF Myosin-9 OS=Canis lupus familiaris OX=9615 GN=MYH9 PE=2 SV=1
77.24_2005.9109n	1	1	#56863	2	77.2367	2005.91	6.7126	LQRELEDATETADAMNR	[N-term] Acetyl N-TERM|[2] Deamidation Q|[16] Deamidation N	Q258K2	MYH9_CANLF Myosin-9 OS=Canis lupus familiaris OX=9615 GN=MYH9 PE=2 SV=1
60.17_574.2779n	1	1	#57201	2	60.1737	574.278	0	DERR		Q258K2	MYH9_CANLF Myosin-9 OS=Canis lupus familiaris OX=9615 GN=MYH9 PE=2 SV=1
52.84_597.3439n	1	1	#57944	2	52.8403	597.344	0	VKLQE		Q258K2	MYH9_CANLF Myosin-9 OS=Canis lupus familiaris OX=9615 GN=MYH9 PE=2 SV=1
47.97_735.3476n	1	1	#58001	2	47.9723	735.348	6.8248	NAEQFK		Q258K2	MYH9_CANLF Myosin-9 OS=Canis lupus familiaris OX=9615 GN=MYH9 PE=2 SV=1
82.49_1712.8486n	1	1	#59158	2	82.4934	1712.85	6.6577	SFVEKVVQEQGTHPK	[8] Deamidation Q	Q258K2	MYH9_CANLF Myosin-9 OS=Canis lupus familiaris OX=9615 GN=MYH9 PE=2 SV=1
82.73_1712.8572n	1	1	#93891	2	82.7336	1712.86	6.5728	SFVEKVVQEQGTHPK	[8] Deamidation Q	Q258K2	MYH9_CANLF Myosin-9 OS=Canis lupus familiaris OX=9615 GN=MYH9 PE=2 SV=1
69.80_1019.5073n	1	1	#59479	2	69.8006	1019.51	6.3541	QACVLMIK	[N-term] Acetyl N-TERM|[3] Carbamidomethyl C|[6] Oxidation M	Q258K2	MYH9_CANLF Myosin-9 OS=Canis lupus familiaris OX=9615 GN=MYH9 PE=2 SV=1
69.93_2089.0317n	1	1	#59494	3	69.9321	2089.03	6.1279	QAQQERDELADEIANSSGK	[1] Deamidation Q	Q258K2	MYH9_CANLF Myosin-9 OS=Canis lupus familiaris OX=9615 GN=MYH9 PE=2 SV=1
69.95_2088.9620n	1	1	#86420	3	69.9493	2088.96	6.1279	QAQQERDELADEIANSSGK	[1] Deamidation Q	Q258K2	MYH9_CANLF Myosin-9 OS=Canis lupus familiaris OX=9615 GN=MYH9 PE=2 SV=1
62.48_2209.0304n	1	1	#60071	3	62.479	2209.03	6.8257	ELEDATETADAMNREVSSLK	[13] Deamidation N	Q258K2	MYH9_CANLF Myosin-9 OS=Canis lupus familiaris OX=9615 GN=MYH9 PE=2 SV=1
85.41_2004.9860n	1	1	#60115	2	85.4104	2004.99	7.4293	LQVELDNVMGLLTQSDSK	[9] Oxidation M	Q258K2	MYH9_CANLF Myosin-9 OS=Canis lupus familiaris OX=9615 GN=MYH9 PE=2 SV=1
68.43_2096.0669n	1	1	#60783	3	68.4334	2096.07	6.0106	QKHSQAVEELAEQLEQTK	[1] Deamidation Q	Q258K2	MYH9_CANLF Myosin-9 OS=Canis lupus familiaris OX=9615 GN=MYH9 PE=2 SV=1
77.31_998.5435n	1	1	#61238	2	77.3055	998.544	7.3126	GDLPFVVPR		Q258K2	MYH9_CANLF Myosin-9 OS=Canis lupus familiaris OX=9615 GN=MYH9 PE=2 SV=1
73.64_998.5335n	0	1	#84654	2	73.6386	998.533	6.8537	GDLPFVVPR		Q258K2	MYH9_CANLF Myosin-9 OS=Canis lupus familiaris OX=9615 GN=MYH9 PE=2 SV=1
77.19_826.4981n	1	1	#61515	2	77.1851	826.498	0	LPFVVPR		Q258K2	MYH9_CANLF Myosin-9 OS=Canis lupus familiaris OX=9615 GN=MYH9 PE=2 SV=1
58.45_588.3095n	0	1	#62456	2	58.452	588.31	---	LAEEK		Q258K2	MYH9_CANLF Myosin-9 OS=Canis lupus familiaris OX=9615 GN=MYH9 PE=2 SV=1
39.48_843.4035n	1	1	#63044	2	39.4774	843.404	---	PDNTAAQK		Q258K2	MYH9_CANLF Myosin-9 OS=Canis lupus familiaris OX=9615 GN=MYH9 PE=2 SV=1
48.74_1335.5867n	1	1	#63162	2	48.7445	1335.59	6.7137	NAEQFKDQADK	[N-term] Acetyl N-TERM|[8] Deamidation Q	Q258K2	MYH9_CANLF Myosin-9 OS=Canis lupus familiaris OX=9615 GN=MYH9 PE=2 SV=1
55.94_1666.9432n	1	1	#64921	3	55.9408	1666.94	6.6026	VIQYLAHVASSHKSK		Q258K2	MYH9_CANLF Myosin-9 OS=Canis lupus familiaris OX=9615 GN=MYH9 PE=2 SV=1
102.09_1300.7338n	1	1	#65178	2	102.094	1300.73	6.2065	LQLEKVTTEAK	[N-term] Acetyl N-TERM	Q258K2	MYH9_CANLF Myosin-9 OS=Canis lupus familiaris OX=9615 GN=MYH9 PE=2 SV=1
98.17_1691.8757n	1	1	#65640	2	98.1709	1691.88	6.5081	LEVNLQAMKAQFER	[8] Oxidation M	Q258K2	MYH9_CANLF Myosin-9 OS=Canis lupus familiaris OX=9615 GN=MYH9 PE=2 SV=1
73.40_1398.7003n	1	1	#66123	2	73.3983	1398.7	5.9191	DVLLQVDDERR	[N-term] Acetyl N-TERM	Q258K2	MYH9_CANLF Myosin-9 OS=Canis lupus familiaris OX=9615 GN=MYH9 PE=2 SV=1
69.47_1770.8754n	1	1	#66491	2	69.4744	1770.88	0	QAVEELAEQLEQTKR		Q258K2	MYH9_CANLF Myosin-9 OS=Canis lupus familiaris OX=9615 GN=MYH9 PE=2 SV=1
68.23_1443.6786n	1	1	#68360	2	68.2275	1443.68	6.6305	EEILAQAKENEK	[N-term] Acetyl N-TERM|[6] Deamidation Q	Q258K2	MYH9_CANLF Myosin-9 OS=Canis lupus familiaris OX=9615 GN=MYH9 PE=2 SV=1
79.85_1950.0264n	1	1	#68515	3	79.851	1950.03	7.234	LQQELDDLLVDLDHQR	[2] Deamidation Q	Q258K2	MYH9_CANLF Myosin-9 OS=Canis lupus familiaris OX=9615 GN=MYH9 PE=2 SV=1
70.17_806.4227n	1	1	#69118	2	70.1724	806.423	7.3205	LNKQFR	[2] Deamidation N|[4] Deamidation Q	Q258K2	MYH9_CANLF Myosin-9 OS=Canis lupus familiaris OX=9615 GN=MYH9 PE=2 SV=1
64.17_1895.8979n	1	1	#72771	4	64.1664	1895.9	0	HEMPPHIYAITDTAYR	[C-term] Dehydrated	Q258K2	MYH9_CANLF Myosin-9 OS=Canis lupus familiaris OX=9615 GN=MYH9 PE=2 SV=1
64.24_1895.9506n	1	1	#69204	4	64.235	1895.95	0	HEMPPHIYAITDTAYR	[C-term] Dehydrated	Q258K2	MYH9_CANLF Myosin-9 OS=Canis lupus familiaris OX=9615 GN=MYH9 PE=2 SV=1
57.70_861.4034n	1	1	#69245	2	57.7026	861.403	6.0559	MAQQAADK		Q258K2	MYH9_CANLF Myosin-9 OS=Canis lupus familiaris OX=9615 GN=MYH9 PE=2 SV=1
65.53_1512.7692n	1	1	#69890	3	65.5334	1512.77	6.1927	GELANEVKVLQQGK	[11] Deamidation Q	Q258K2	MYH9_CANLF Myosin-9 OS=Canis lupus familiaris OX=9615 GN=MYH9 PE=2 SV=1
65.55_1512.8018n	1	1	#96396	3	65.5506	1512.8	6.1927	GELANEVKVLQQGK	[11] Deamidation Q	Q258K2	MYH9_CANLF Myosin-9 OS=Canis lupus familiaris OX=9615 GN=MYH9 PE=2 SV=1
100.27_2001.0006n	1	1	#70064	3	100.27	2001	6.2241	YRFLSNGHVTIPGQQDK	[N-term] Acetyl N-TERM	Q258K2	MYH9_CANLF Myosin-9 OS=Canis lupus familiaris OX=9615 GN=MYH9 PE=2 SV=1
81.76_957.4224n	1	1	#70270	2	81.7613	957.422	0	NWQWWR	[N-term] Ammonia-loss	Q258K2	MYH9_CANLF Myosin-9 OS=Canis lupus familiaris OX=9615 GN=MYH9 PE=2 SV=1
85.02_2565.2301n	1	1	#70760	3	85.0158	2565.23	6.79	QLAAENRLTEMETLQSQLMAEK	[11] Oxidation M|[19] Oxidation M	Q258K2	MYH9_CANLF Myosin-9 OS=Canis lupus familiaris OX=9615 GN=MYH9 PE=2 SV=1
53.20_2576.2150n	1	1	#71553	5	53.195	2576.22	6.132	QLAAENRLTEMETLQSQLMAEK	[N-term] Acetyl N-TERM|[17] Deamidation Q	Q258K2	MYH9_CANLF Myosin-9 OS=Canis lupus familiaris OX=9615 GN=MYH9 PE=2 SV=1
46.35_572.2475n	1	1	#72735	2	46.3534	572.247	0	ASREE		Q258K2	MYH9_CANLF Myosin-9 OS=Canis lupus familiaris OX=9615 GN=MYH9 PE=2 SV=1
51.58_1262.6390n	0	1	#73219	2	51.5761	1262.64	6.6411	KFDQLLAEEK	[N-term] Acetyl N-TERM|[4] Deamidation Q	Q258K2	MYH9_CANLF Myosin-9 OS=Canis lupus familiaris OX=9615 GN=MYH9 PE=2 SV=1
82.99_1276.6572n	1	1	#73541	2	82.9853	1276.66	6.5066	VKLQEMEGTVK	[6] Oxidation M	Q258K2	MYH9_CANLF Myosin-9 OS=Canis lupus familiaris OX=9615 GN=MYH9 PE=2 SV=1
92.91_2086.0175n	0	1	#75736	2	92.9146	2086.02	6.5458	RHEMPPHIYAITDTAYR	[4] Oxidation M	Q258K2	MYH9_CANLF Myosin-9 OS=Canis lupus familiaris OX=9615 GN=MYH9 PE=2 SV=1
64.33_1674.8711n	2	2	#79231,#76580	2,4	64.3294	1674.87	6.1897	ALSLARALEEAMEQK	[12] Oxidation M	Q258K2	MYH9_CANLF Myosin-9 OS=Canis lupus familiaris OX=9615 GN=MYH9 PE=2 SV=1
70.34_1062.4753n	1	1	#77359	2	70.344	1062.48	6.5695	TVKNDNSSR	[N-term] Acetyl N-TERM|[6] Deamidation N	Q258K2	MYH9_CANLF Myosin-9 OS=Canis lupus familiaris OX=9615 GN=MYH9 PE=2 SV=1
63.47_762.4057n	1	1	#77411	2	63.4685	762.406	0	CVLMIK	[1] Carbamidomethyl C	Q258K2	MYH9_CANLF Myosin-9 OS=Canis lupus familiaris OX=9615 GN=MYH9 PE=2 SV=1
83.81_1676.8498n	1	1	#77719	2	83.8089	1676.85	6.6207	LEVNLQAMKAQFER	[4] Deamidation N	Q258K2	MYH9_CANLF Myosin-9 OS=Canis lupus familiaris OX=9615 GN=MYH9 PE=2 SV=1
50.96_1989.9833n	1	1	#77885	4	50.9583	1989.98	6.114	LQVELDNVMGLLTQSDSK	[14] Deamidation Q	Q258K2	MYH9_CANLF Myosin-9 OS=Canis lupus familiaris OX=9615 GN=MYH9 PE=2 SV=1
69.22_1766.8297n	1	1	#78286	2	69.217	1766.83	7.1055	LTEMETLQSQLMAEK	[4] Oxidation M	Q258K2	MYH9_CANLF Myosin-9 OS=Canis lupus familiaris OX=9615 GN=MYH9 PE=2 SV=1
107.23_2385.2351n	1	1	#79056	3	107.231	2385.24	7.3408	INFDVNGYIVGANIETYLLEK	[6] Deamidation N	Q258K2	MYH9_CANLF Myosin-9 OS=Canis lupus familiaris OX=9615 GN=MYH9 PE=2 SV=1
38.56_1242.5707n	1	1	#79253	3	38.5564	1242.57	6.4262	THEAQIQEMR	[7] Deamidation Q	Q258K2	MYH9_CANLF Myosin-9 OS=Canis lupus familiaris OX=9615 GN=MYH9 PE=2 SV=1
53.66_710.3128n	1	1	#79534	2	53.6584	710.313	0	NKHEAM		Q258K2	MYH9_CANLF Myosin-9 OS=Canis lupus familiaris OX=9615 GN=MYH9 PE=2 SV=1
53.74_710.3086n	1	1	#107234	2	53.7442	710.309	0	NKHEAM		Q258K2	MYH9_CANLF Myosin-9 OS=Canis lupus familiaris OX=9615 GN=MYH9 PE=2 SV=1
73.94_718.3712n	1	1	#79646	2	73.9417	718.371	0	AGKLDPH		Q258K2	MYH9_CANLF Myosin-9 OS=Canis lupus familiaris OX=9615 GN=MYH9 PE=2 SV=1
83.23_2423.2109n	1	1	#80085	3	83.2255	2423.21	6.5855	ANLQIDQINTDLNLERSHAQK	[2] Deamidation N|[9] Deamidation N|[20] Deamidation Q	Q258K2	MYH9_CANLF Myosin-9 OS=Canis lupus familiaris OX=9615 GN=MYH9 PE=2 SV=1
97.58_1599.7987n	0	1	#80218	2	97.576	1599.8	6.4116	QIATLHAQVTDMKK	[1] Deamidation Q|[12] Oxidation M	Q258K2	MYH9_CANLF Myosin-9 OS=Canis lupus familiaris OX=9615 GN=MYH9 PE=2 SV=1
69.87_1940.0147n	1	1	#81205	3	69.8692	1940.01	6.3282	NLEKQIATLHAQVTDMK	[1] Deamidation N	Q258K2	MYH9_CANLF Myosin-9 OS=Canis lupus familiaris OX=9615 GN=MYH9 PE=2 SV=1
73.71_910.4768n	1	1	#82076	2	73.7072	910.477	---	KANLQIDQ		Q258K2	MYH9_CANLF Myosin-9 OS=Canis lupus familiaris OX=9615 GN=MYH9 PE=2 SV=1
77.20_980.5375n	1	1	#82395	2	77.2023	980.537	0	GDLPFVVPR	[C-term] Dehydrated	Q258K2	MYH9_CANLF Myosin-9 OS=Canis lupus familiaris OX=9615 GN=MYH9 PE=2 SV=1
63.40_759.3646n	0	1	#82741	2	63.3999	759.365	6.4879	QGFPNR	[N-term] Acetyl N-TERM	Q258K2	MYH9_CANLF Myosin-9 OS=Canis lupus familiaris OX=9615 GN=MYH9 PE=2 SV=1
91.50_1583.7952n	1	1	#83897	2	91.5019	1583.8	6.7857	QIATLHAQVTDMKK	[1] Deamidation Q	Q258K2	MYH9_CANLF Myosin-9 OS=Canis lupus familiaris OX=9615 GN=MYH9 PE=2 SV=1
91.12_1583.8245n	1	1	#112900	2	91.1244	1583.82	5.7756	QIATLHAQVTDMKK	[8] Deamidation Q	Q258K2	MYH9_CANLF Myosin-9 OS=Canis lupus familiaris OX=9615 GN=MYH9 PE=2 SV=1
78.78_1040.5474n	1	1	#85045	2	78.7756	1040.55	6.7422	GDLPFVVPR	[N-term] Acetyl N-TERM	Q258K2	MYH9_CANLF Myosin-9 OS=Canis lupus familiaris OX=9615 GN=MYH9 PE=2 SV=1
50.90_1531.7422n	1	1	#85396	3	50.8954	1531.74	6.2352	IAQLEEQLDNETK	[3] Deamidation Q|[7] Deamidation Q	Q258K2	MYH9_CANLF Myosin-9 OS=Canis lupus familiaris OX=9615 GN=MYH9 PE=2 SV=1
69.35_1708.8991n	1	1	#86606	3	69.3543	1708.9	5.8313	VIQYLAHVASSHKSK	[N-term] Acetyl N-TERM	Q258K2	MYH9_CANLF Myosin-9 OS=Canis lupus familiaris OX=9615 GN=MYH9 PE=2 SV=1
66.16_1482.7092n	1	1	#86764	2	66.1626	1482.71	6.7505	DLEAHIDSANKNR	[10] Deamidation N	Q258K2	MYH9_CANLF Myosin-9 OS=Canis lupus familiaris OX=9615 GN=MYH9 PE=2 SV=1
98.55_2183.0142n	1	1	#86884	2	98.5484	2183.01	7.2284	NMDPLNDNIATLLHQSSDK	[1] Deamidation N|[6] Deamidation N	Q258K2	MYH9_CANLF Myosin-9 OS=Canis lupus familiaris OX=9615 GN=MYH9 PE=2 SV=1
84.51_1924.9489n	1	1	#86938	3	84.5067	1924.95	6.1875	YEILTPNSIPKGFMDGK	[14] Oxidation M	Q258K2	MYH9_CANLF Myosin-9 OS=Canis lupus familiaris OX=9615 GN=MYH9 PE=2 SV=1
67.65_1275.6076n	0	1	#87995	3	67.6498	1275.61	0	ADFCIIHYAGK	[4] Carbamidomethyl C|[C-term] Dehydrated	Q258K2	MYH9_CANLF Myosin-9 OS=Canis lupus familiaris OX=9615 GN=MYH9 PE=2 SV=1
75.72_2085.0220n	1	1	#88830	3	75.7206	2085.02	6.1859	EEELQAALARVEEEATQK	[N-term] Acetyl N-TERM	Q258K2	MYH9_CANLF Myosin-9 OS=Canis lupus familiaris OX=9615 GN=MYH9 PE=2 SV=1
102.68_3016.5015n	1	1	#113695	3	102.678	3016.5	6.3684	DLGEELEALKTELEDTLDSTAAQQELR		Q258K2	MYH9_CANLF Myosin-9 OS=Canis lupus familiaris OX=9615 GN=MYH9 PE=2 SV=1
102.70_3016.4347n	1	1	#89716	3	102.695	3016.43	7.3014	DLGEELEALKTELEDTLDSTAAQQELR		Q258K2	MYH9_CANLF Myosin-9 OS=Canis lupus familiaris OX=9615 GN=MYH9 PE=2 SV=1
102.78_3016.5053n	1	1	#110371	3	102.781	3016.51	7.0521	DLGEELEALKTELEDTLDSTAAQQELR		Q258K2	MYH9_CANLF Myosin-9 OS=Canis lupus familiaris OX=9615 GN=MYH9 PE=2 SV=1
89.69_1532.7265n	1	1	#89746	2	89.6945	1532.73	6.7852	IAQLEEQLDNETK	[3] Deamidation Q|[7] Deamidation Q|[10] Deamidation N	Q258K2	MYH9_CANLF Myosin-9 OS=Canis lupus familiaris OX=9615 GN=MYH9 PE=2 SV=1
86.14_1016.4991n	1	1	#90185	2	86.1426	1016.5	---	KTLEEEAR	[N-term] Acetyl N-TERM	Q258K2	MYH9_CANLF Myosin-9 OS=Canis lupus familiaris OX=9615 GN=MYH9 PE=2 SV=1
82.73_1646.7297n	1	1	#90236	2	82.7336	1646.73	6.1157	QVREMEAELEDEK	[N-term] Acetyl N-TERM	Q258K2	MYH9_CANLF Myosin-9 OS=Canis lupus familiaris OX=9615 GN=MYH9 PE=2 SV=1
40.30_1955.8698n	1	1	#90688	3	40.2954	1955.87	6.0517	VEEEEERCQHLQAEK	[N-term] Acetyl N-TERM|[8] Carbamidomethyl C|[9] Deamidation Q	Q258K2	MYH9_CANLF Myosin-9 OS=Canis lupus familiaris OX=9615 GN=MYH9 PE=2 SV=1
78.86_1261.6618n	0	1	#91184	2	78.8615	1261.66	6.7835	VKLQEMEGTVK	[4] Deamidation Q	Q258K2	MYH9_CANLF Myosin-9 OS=Canis lupus familiaris OX=9615 GN=MYH9 PE=2 SV=1
94.76_2307.2280n	1	1	#91667	3	94.762	2307.23	7.0955	LQVELDNVMGLLTQSDSKSSK	[9] Oxidation M	Q258K2	MYH9_CANLF Myosin-9 OS=Canis lupus familiaris OX=9615 GN=MYH9 PE=2 SV=1
72.12_2038.9661n	1	1	#92185	3	72.1171	2038.97	6.5406	HSQAVEELAEQLEQTKR	[N-term] Acetyl N-TERM|[11] Deamidation Q|[14] Deamidation Q	Q258K2	MYH9_CANLF Myosin-9 OS=Canis lupus familiaris OX=9615 GN=MYH9 PE=2 SV=1
87.95_1119.6033n	0	1	#92638	2	87.95	1119.6	6.2143	MFRWLVLR		Q258K2	MYH9_CANLF Myosin-9 OS=Canis lupus familiaris OX=9615 GN=MYH9 PE=2 SV=1
99.18_1940.8820n	1	1	#95092	2	99.1775	1940.88	7.1698	IAEFTTNLMEEEEKSK	[N-term] Acetyl N-TERM|[7] Deamidation N	Q258K2	MYH9_CANLF Myosin-9 OS=Canis lupus familiaris OX=9615 GN=MYH9 PE=2 SV=1
86.43_1443.7221n	1	1	#95172	2	86.4343	1443.72	5.8947	QQQLTAMKVLQR	[11] Deamidation Q	Q258K2	MYH9_CANLF Myosin-9 OS=Canis lupus familiaris OX=9615 GN=MYH9 PE=2 SV=1
47.58_983.4635n	1	1	#95403	2	47.5833	983.463	0	EAHIDSANK		Q258K2	MYH9_CANLF Myosin-9 OS=Canis lupus familiaris OX=9615 GN=MYH9 PE=2 SV=1
84.28_1200.6131n	1	1	#97871	2	84.2836	1200.61	7.0637	DDIQKMNPPK	[6] Oxidation M	Q258K2	MYH9_CANLF Myosin-9 OS=Canis lupus familiaris OX=9615 GN=MYH9 PE=2 SV=1
82.67_1531.6919n	1	1	#98511	2	82.665	1531.69	6.9114	IAQLEEQLDNETK	[7] Deamidation Q|[10] Deamidation N	Q258K2	MYH9_CANLF Myosin-9 OS=Canis lupus familiaris OX=9615 GN=MYH9 PE=2 SV=1
79.90_2039.0805n	1	1	#99848	3	79.8967	2039.08	6.7021	KANLQIDQINTDLNLER	[N-term] Acetyl N-TERM	Q258K2	MYH9_CANLF Myosin-9 OS=Canis lupus familiaris OX=9615 GN=MYH9 PE=2 SV=1
73.30_1640.8431n	1	1	#100590	3	73.2954	1640.84	6.4514	QIATLHAQVTDMKK	[1] Deamidation Q|[8] Deamidation Q	Q258K2	MYH9_CANLF Myosin-9 OS=Canis lupus familiaris OX=9615 GN=MYH9 PE=2 SV=1
62.79_1870.9274n	1	1	#101842	2	62.7878	1870.93	7.0068	EEVGEEAIVELVENGKK		Q258K2	MYH9_CANLF Myosin-9 OS=Canis lupus familiaris OX=9615 GN=MYH9 PE=2 SV=1
44.41_912.4598n	1	1	#102327	2	44.4084	912.46	0	QRQELEK	[1] Deamidation Q|[C-term] Dehydrated	Q258K2	MYH9_CANLF Myosin-9 OS=Canis lupus familiaris OX=9615 GN=MYH9 PE=2 SV=1
47.09_386.1894n	1	1	#103032	2	47.0856	386.189	---	EQK		Q258K2	MYH9_CANLF Myosin-9 OS=Canis lupus familiaris OX=9615 GN=MYH9 PE=2 SV=1
44.80_673.3749n	0	1	#103180	2	44.8031	673.375	---	LEEKR		Q258K2	MYH9_CANLF Myosin-9 OS=Canis lupus familiaris OX=9615 GN=MYH9 PE=2 SV=1
96.14_4234.0832n	1	1	#103636	4	96.1404	4234.08	5.6308	LTEMETLQSQLMAEKLQLQEQLQAETELCAEAEELR	[8] Deamidation Q|[29] Carbamidomethyl C	Q258K2	MYH9_CANLF Myosin-9 OS=Canis lupus familiaris OX=9615 GN=MYH9 PE=2 SV=1
40.47_1876.8178n	1	1	#103823	3	40.467	1876.82	6.6562	ERNTDQASMPDNTAAQK	[12] Deamidation N	Q258K2	MYH9_CANLF Myosin-9 OS=Canis lupus familiaris OX=9615 GN=MYH9 PE=2 SV=1
40.55_1876.8334n	1	1	#127124	3	40.5528	1876.83	6.5862	ERNTDQASMPDNTAAQK	[3] Deamidation N	Q258K2	MYH9_CANLF Myosin-9 OS=Canis lupus familiaris OX=9615 GN=MYH9 PE=2 SV=1
36.20_800.3786n	1	1	#104029	2	36.1997	800.379	---	QAQQER	[N-term] Acetyl N-TERM	Q258K2	MYH9_CANLF Myosin-9 OS=Canis lupus familiaris OX=9615 GN=MYH9 PE=2 SV=1
40.88_990.4645n	1	1	#104090	2	40.8789	990.464	7.5125	DQADKASTR		Q258K2	MYH9_CANLF Myosin-9 OS=Canis lupus familiaris OX=9615 GN=MYH9 PE=2 SV=1
87.61_2835.3324n	1	1	#104936	4	87.6125	2835.33	7.1334	LTKDFSALESQLQDTQELLQEENR	[23] Deamidation N	Q258K2	MYH9_CANLF Myosin-9 OS=Canis lupus familiaris OX=9615 GN=MYH9 PE=2 SV=1
48.64_1477.6577n	1	1	#106614	2	48.6415	1477.66	0	EEAMEQKAELER	[4] Oxidation M	Q258K2	MYH9_CANLF Myosin-9 OS=Canis lupus familiaris OX=9615 GN=MYH9 PE=2 SV=1
46.65_888.4247n	0	1	#107071	2	46.6451	888.425	5.6498	QTLENER		Q258K2	MYH9_CANLF Myosin-9 OS=Canis lupus familiaris OX=9615 GN=MYH9 PE=2 SV=1
62.02_1664.8355n	1	1	#107805	3	62.0157	1664.84	5.9807	QGFPNRVVFQEFR	[N-term] Acetyl N-TERM	Q258K2	MYH9_CANLF Myosin-9 OS=Canis lupus familiaris OX=9615 GN=MYH9 PE=2 SV=1
53.57_1641.7182n	1	1	#110614	2	53.5725	1641.72	6.473	QELEEICHDLEAR	[1] Deamidation Q|[7] Carbamidomethyl C	Q258K2	MYH9_CANLF Myosin-9 OS=Canis lupus familiaris OX=9615 GN=MYH9 PE=2 SV=1
58.42_1892.8523n	1	1	#111711	2	58.4177	1892.85	7.7079	KLEEDQIIMEDQNCK	[13] Deamidation N|[14] Carbamidomethyl C	Q258K2	MYH9_CANLF Myosin-9 OS=Canis lupus familiaris OX=9615 GN=MYH9 PE=2 SV=1
52.21_703.3992n	1	1	#112783	2	52.2054	703.399	7.2554	LMATLR		Q258K2	MYH9_CANLF Myosin-9 OS=Canis lupus familiaris OX=9615 GN=MYH9 PE=2 SV=1
68.16_1550.6883n	1	1	#113816	2	68.1588	1550.69	7.0425	EDQSILCTGESGAGK	[7] Carbamidomethyl C	Q258K2	MYH9_CANLF Myosin-9 OS=Canis lupus familiaris OX=9615 GN=MYH9 PE=2 SV=1
38.78_1813.7836n	1	1	#115982	3	38.7794	1813.78	0	EEEEERCQHLQAEK	[7] Carbamidomethyl C	Q258K2	MYH9_CANLF Myosin-9 OS=Canis lupus familiaris OX=9615 GN=MYH9 PE=2 SV=1
59.99_1771.8785n	1	1	#117583	3	59.985	1771.88	6.2104	QTLENERGELANEVK	[N-term] Acetyl N-TERM|[1] Deamidation Q	Q258K2	MYH9_CANLF Myosin-9 OS=Canis lupus familiaris OX=9615 GN=MYH9 PE=2 SV=1
92.53_2376.1991n	1	1	#118543	3	92.5257	2376.2	6.459	VTKLQVELDNVMGLLTQSDSK	[5] Deamidation Q|[10] Deamidation N|[17] Deamidation Q	Q258K2	MYH9_CANLF Myosin-9 OS=Canis lupus familiaris OX=9615 GN=MYH9 PE=2 SV=1
100.37_2048.9403n	1	1	#124418	2	100.373	2048.94	6.6698	SMEAEMIQLQEELAAAER	[8] Deamidation Q	Q258K2	MYH9_CANLF Myosin-9 OS=Canis lupus familiaris OX=9615 GN=MYH9 PE=2 SV=1
41.83_726.3555n	1	1	#124777	2	41.8342	726.355	0	RQLEEA		Q258K2	MYH9_CANLF Myosin-9 OS=Canis lupus familiaris OX=9615 GN=MYH9 PE=2 SV=1
60.07_1209.6206n	1	1	#124809	2	60.0708	1209.62	6.2312	VVFQEFRQR	[4] Deamidation Q|[8] Deamidation Q	Q258K2	MYH9_CANLF Myosin-9 OS=Canis lupus familiaris OX=9615 GN=MYH9 PE=2 SV=1
69.54_1214.6483n	1	1	#124894	2	69.543	1214.65	0	LAEQLEQTKR		Q258K2	MYH9_CANLF Myosin-9 OS=Canis lupus familiaris OX=9615 GN=MYH9 PE=2 SV=1
50.26_1298.6609n	1	1	#127055	3	50.2604	1298.66	5.6499	NENARQQLER	[N-term] Acetyl N-TERM	Q258K2	MYH9_CANLF Myosin-9 OS=Canis lupus familiaris OX=9615 GN=MYH9 PE=2 SV=1
53.93_2106.0892n	1	1	#128071	4	53.9273	2106.09	6.3054	LQQELDDLLVDLDHQRR	[15] Deamidation Q	Q258K2	MYH9_CANLF Myosin-9 OS=Canis lupus familiaris OX=9615 GN=MYH9 PE=2 SV=1
45.86_760.3896n	1	1	#128738	2	45.8615	760.39	0	LEDEKK		Q258K2	MYH9_CANLF Myosin-9 OS=Canis lupus familiaris OX=9615 GN=MYH9 PE=2 SV=1
87.13_1999.0148n	1	1	#128982	3	87.1321	1999.01	6.5755	KANLQIDQINTDLNLER	[3] Deamidation N|[10] Deamidation N	Q258K2	MYH9_CANLF Myosin-9 OS=Canis lupus familiaris OX=9615 GN=MYH9 PE=2 SV=1
60.09_671.2608n	1	1	#135015	2	60.0879	671.261	---	GDSEHK		Q258K2	MYH9_CANLF Myosin-9 OS=Canis lupus familiaris OX=9615 GN=MYH9 PE=2 SV=1
41.68_1756.8687n	1	1	#137053	3	41.6798	1756.87	6.583	ASREEILAQAKENEK	[N-term] Acetyl N-TERM	Q258K2	MYH9_CANLF Myosin-9 OS=Canis lupus familiaris OX=9615 GN=MYH9 PE=2 SV=1
42.48_1161.5710n	1	1	#11298	2	42.4806	1161.57	5.7726	LCTVASLRDK	[2] Carbamidomethyl C	P49822	ALBU_CANLF Serum albumin OS=Canis lupus familiaris OX=9615 GN=ALB PE=1 SV=3
61.28_1161.6320n	1	1	#33	2	61.2835	1161.63	4.943	LCTVASLRDK	[2] Carbamidomethyl C	P49822	ALBU_CANLF Serum albumin OS=Canis lupus familiaris OX=9615 GN=ALB PE=1 SV=3
52.82_1161.6059n	0	1	#6558	2	52.8232	1161.61	5.975	LCTVASLRDK	[2] Carbamidomethyl C	P49822	ALBU_CANLF Serum albumin OS=Canis lupus familiaris OX=9615 GN=ALB PE=1 SV=3
52.82_1161.6045n	0	1	#8890	2	52.8232	1161.6	5.975	LCTVASLRDK	[2] Carbamidomethyl C	P49822	ALBU_CANLF Serum albumin OS=Canis lupus familiaris OX=9615 GN=ALB PE=1 SV=3
83.62_2026.0643n	1	1	#83	2	83.6202	2026.06	6.6543	VLDEFKPLVDEPQNLVK	[N-term] Acetyl N-TERM|[13] Deamidation Q|[14] Deamidation N	P49822	ALBU_CANLF Serum albumin OS=Canis lupus familiaris OX=9615 GN=ALB PE=1 SV=3
83.64_2026.0663n	1	1	#2964	3	83.6373	2026.07	6.6543	VLDEFKPLVDEPQNLVK	[N-term] Acetyl N-TERM|[13] Deamidation Q|[14] Deamidation N	P49822	ALBU_CANLF Serum albumin OS=Canis lupus familiaris OX=9615 GN=ALB PE=1 SV=3
83.31_1478.8030n	1	1	#161	2	83.3113	1478.8	7.9031	LGEYGFQNALLVR		P49822	ALBU_CANLF Serum albumin OS=Canis lupus familiaris OX=9615 GN=ALB PE=1 SV=3
79.18_1982.0773n	1	1	#14790	3	79.1818	1982.08	6.5489	VLDEFKPLVDEPQNLVK		P49822	ALBU_CANLF Serum albumin OS=Canis lupus familiaris OX=9615 GN=ALB PE=1 SV=3
82.06_1982.0891n	1	1	#630	2	82.0645	1982.09	8.7789	VLDEFKPLVDEPQNLVK		P49822	ALBU_CANLF Serum albumin OS=Canis lupus familiaris OX=9615 GN=ALB PE=1 SV=3
82.17_1982.1203n	1	1	#269	3	82.1674	1982.12	7.9423	VLDEFKPLVDEPQNLVK		P49822	ALBU_CANLF Serum albumin OS=Canis lupus familiaris OX=9615 GN=ALB PE=1 SV=3
51.89_1278.5826n	2	2	#316,#499	2,3	51.8936	1278.58	8.4524	YNDLGEEHFR		P49822	ALBU_CANLF Serum albumin OS=Canis lupus familiaris OX=9615 GN=ALB PE=1 SV=3
68.84_1468.8218n	0	2	#3234,#338	2,3	68.8366	1468.82	7.8495	RHPEYSVSLLLR		P49822	ALBU_CANLF Serum albumin OS=Canis lupus familiaris OX=9615 GN=ALB PE=1 SV=3
68.38_1468.8179n	1	1	#2953	2	68.3819	1468.82	8.2058	RHPEYSVSLLLR		P49822	ALBU_CANLF Serum albumin OS=Canis lupus familiaris OX=9615 GN=ALB PE=1 SV=3
36.71_1202.6203n	1	1	#384	3	36.7144	1202.62	8.43	EAYKSEIAHR		P49822	ALBU_CANLF Serum albumin OS=Canis lupus familiaris OX=9615 GN=ALB PE=1 SV=3
36.71_1202.6139n	1	1	#718	2	36.7144	1202.61	8.43	EAYKSEIAHR		P49822	ALBU_CANLF Serum albumin OS=Canis lupus familiaris OX=9615 GN=ALB PE=1 SV=3
51.75_1098.4821n	1	1	#3126	2	51.7478	1098.48	0	NDLGEEHFR		P49822	ALBU_CANLF Serum albumin OS=Canis lupus familiaris OX=9615 GN=ALB PE=1 SV=3
51.85_1098.5379n	1	1	#412	2	51.8507	1098.54	0	NDLGEEHFR		P49822	ALBU_CANLF Serum albumin OS=Canis lupus familiaris OX=9615 GN=ALB PE=1 SV=3
81.91_1299.6333n	1	1	#446	2	81.91	1299.63	8.3599	TVMGDFGAFVEK		P49822	ALBU_CANLF Serum albumin OS=Canis lupus familiaris OX=9615 GN=ALB PE=1 SV=3
85.51_1299.6232n	1	1	#12758	2	85.5134	1299.62	6.7765	TVMGDFGAFVEK		P49822	ALBU_CANLF Serum albumin OS=Canis lupus familiaris OX=9615 GN=ALB PE=1 SV=3
45.99_1474.6088n	1	1	#22162	2	45.993	1474.61	7.8086	YMCENQDSISTK	[3] Carbamidomethyl C	P49822	ALBU_CANLF Serum albumin OS=Canis lupus familiaris OX=9615 GN=ALB PE=1 SV=3
47.26_1474.6223n	1	1	#538	2	47.2572	1474.62	8.9835	YMCENQDSISTK	[3] Carbamidomethyl C	P49822	ALBU_CANLF Serum albumin OS=Canis lupus familiaris OX=9615 GN=ALB PE=1 SV=3
44.31_774.4554n	1	1	#541	2	44.3055	774.455	8.1664	VVTDLTK		P49822	ALBU_CANLF Serum albumin OS=Canis lupus familiaris OX=9615 GN=ALB PE=1 SV=3
69.01_1141.7158n	1	1	#625	2	69.0111	1141.72	8.1294	KQTALVELLK		P49822	ALBU_CANLF Serum albumin OS=Canis lupus familiaris OX=9615 GN=ALB PE=1 SV=3
69.70_1141.6934n	1	1	#79511	2	69.6976	1141.69	6.1859	KQTALVELLK		P49822	ALBU_CANLF Serum albumin OS=Canis lupus familiaris OX=9615 GN=ALB PE=1 SV=3
61.66_1610.9125n	2	2	#627,#2818	2,3	61.661	1610.91	8.7737	KAPQVSTPTLVEVSR		P49822	ALBU_CANLF Serum albumin OS=Canis lupus familiaris OX=9615 GN=ALB PE=1 SV=3
60.60_1610.9122n	1	1	#2328	3	60.6028	1610.91	7.7591	APQVSTPTLVEVSRK		P49822	ALBU_CANLF Serum albumin OS=Canis lupus familiaris OX=9615 GN=ALB PE=1 SV=3
78.79_1610.8593n	1	1	#64159	2	78.7928	1610.86	5.037	APQVSTPTLVEVSRK		P49822	ALBU_CANLF Serum albumin OS=Canis lupus familiaris OX=9615 GN=ALB PE=1 SV=3
41.58_874.5136n	1	1	#643	2	41.5768	874.514	8.0705	LSQRFPK		P49822	ALBU_CANLF Serum albumin OS=Canis lupus familiaris OX=9615 GN=ALB PE=1 SV=3
66.81_1482.8195n	1	1	#698	2	66.8147	1482.82	8.5014	APQVSTPTLVEVSR		P49822	ALBU_CANLF Serum albumin OS=Canis lupus familiaris OX=9615 GN=ALB PE=1 SV=3
101.26_2477.2530n	1	1	#27731	3	101.259	2477.25	7.1017	GLVLVAFSQYLQQCPFEDHVK	[14] Carbamidomethyl C	P49822	ALBU_CANLF Serum albumin OS=Canis lupus familiaris OX=9615 GN=ALB PE=1 SV=3
101.99_2477.2764n	1	1	#749	3	101.992	2477.28	7.8724	GLVLVAFSQYLQQCPFEDHVK	[14] Carbamidomethyl C	P49822	ALBU_CANLF Serum albumin OS=Canis lupus familiaris OX=9615 GN=ALB PE=1 SV=3
49.57_1293.6938n	2	2	#824,#1697	2,3	49.5711	1293.69	8.1472	LAKEYEATLEK		P49822	ALBU_CANLF Serum albumin OS=Canis lupus familiaris OX=9615 GN=ALB PE=1 SV=3
53.68_1039.4749n	0	1	#5504	2	53.6755	1039.47	8.4848	TNCELFEK	[3] Carbamidomethyl C	P49822	ALBU_CANLF Serum albumin OS=Canis lupus familiaris OX=9615 GN=ALB PE=1 SV=3
53.69_1039.4743n	0	1	#891	2	53.6927	1039.47	8.4848	TNCELFEK	[3] Carbamidomethyl C	P49822	ALBU_CANLF Serum albumin OS=Canis lupus familiaris OX=9615 GN=ALB PE=1 SV=3
53.28_1039.4741n	1	1	#2611	2	53.2808	1039.47	7.7027	TNCELFEK	[3] Carbamidomethyl C	P49822	ALBU_CANLF Serum albumin OS=Canis lupus familiaris OX=9615 GN=ALB PE=1 SV=3
51.82_1001.4623n	1	1	#892	2	51.8164	1001.46	0	DLGEEHFR		P49822	ALBU_CANLF Serum albumin OS=Canis lupus familiaris OX=9615 GN=ALB PE=1 SV=3
51.85_1001.4613n	1	1	#6317	2	51.8507	1001.46	0	DLGEEHFR		P49822	ALBU_CANLF Serum albumin OS=Canis lupus familiaris OX=9615 GN=ALB PE=1 SV=3
53.61_1001.4514n	1	1	#28097	2	53.6069	1001.45	0	DLGEEHFR		P49822	ALBU_CANLF Serum albumin OS=Canis lupus familiaris OX=9615 GN=ALB PE=1 SV=3
78.19_1013.6241n	0	1	#897	2	78.1923	1013.62	7.9612	QTALVELLK		P49822	ALBU_CANLF Serum albumin OS=Canis lupus familiaris OX=9615 GN=ALB PE=1 SV=3
53.26_879.4377n	1	1	#922	2	53.2636	879.438	8.6342	ADFAEISK		P49822	ALBU_CANLF Serum albumin OS=Canis lupus familiaris OX=9615 GN=ALB PE=1 SV=3
91.55_2085.0366n	1	1	#964	3	91.5533	2085.04	8.1963	ATDEQLKTVMGDFGAFVEK		P49822	ALBU_CANLF Serum albumin OS=Canis lupus familiaris OX=9615 GN=ALB PE=1 SV=3
41.44_706.3388n	1	1	#979	2	41.4395	706.339	---	CASLQK	[1] Carbamidomethyl C|[5] Deamidation Q	P49822	ALBU_CANLF Serum albumin OS=Canis lupus familiaris OX=9615 GN=ALB PE=1 SV=3
41.47_706.3295n	1	1	#21763	2	41.4738	706.33	---	CASLQK	[1] Carbamidomethyl C|[5] Deamidation Q	P49822	ALBU_CANLF Serum albumin OS=Canis lupus familiaris OX=9615 GN=ALB PE=1 SV=3
44.31_756.4409n	1	1	#1012	2	44.3055	756.441	0	VVTDLTK	[C-term] Dehydrated	P49822	ALBU_CANLF Serum albumin OS=Canis lupus familiaris OX=9615 GN=ALB PE=1 SV=3
93.23_1635.8886n	2	2	#1705,#2193	2,3	93.232	1635.89	8.5582	ADFAEISKVVTDLTK		P49822	ALBU_CANLF Serum albumin OS=Canis lupus familiaris OX=9615 GN=ALB PE=1 SV=3
67.34_1635.8961n	1	1	#1082	2	67.3409	1635.9	4.9717	ADFAEISKVVTDLTK		P49822	ALBU_CANLF Serum albumin OS=Canis lupus familiaris OX=9615 GN=ALB PE=1 SV=3
93.60_1635.8887n	1	1	#3368	3	93.601	1635.89	8.5582	ADFAEISKVVTDLTK		P49822	ALBU_CANLF Serum albumin OS=Canis lupus familiaris OX=9615 GN=ALB PE=1 SV=3
61.95_926.4926n	1	1	#1088	2	61.947	926.493	8.455	YLYEIAR		P49822	ALBU_CANLF Serum albumin OS=Canis lupus familiaris OX=9615 GN=ALB PE=1 SV=3
103.92_1592.7926n	1	1	#1154	2	103.919	1592.79	8.7206	DVFLGTFLYEYAR		P49822	ALBU_CANLF Serum albumin OS=Canis lupus familiaris OX=9615 GN=ALB PE=1 SV=3
47.15_960.5009n	0	1	#1342	2	47.1542	960.501	7.3038	LCTVASLR	[N-term] Acetyl N-TERM|[2] Carbamidomethyl C	P49822	ALBU_CANLF Serum albumin OS=Canis lupus familiaris OX=9615 GN=ALB PE=1 SV=3
42.27_1517.7704n	2	2	#14818,#1387	2,3	42.2661	1517.77	7.9899	LKECCDKPVLEK	[4] Carbamidomethyl C|[5] Carbamidomethyl C	P49822	ALBU_CANLF Serum albumin OS=Canis lupus familiaris OX=9615 GN=ALB PE=1 SV=3
42.31_1517.7799n	1	1	#4754	4	42.309	1517.78	7.9441	LKECCDKPVLEK	[4] Carbamidomethyl C|[5] Carbamidomethyl C	P49822	ALBU_CANLF Serum albumin OS=Canis lupus familiaris OX=9615 GN=ALB PE=1 SV=3
45.00_594.3053n	0	1	#1860	2	45.0033	594.305	---	TEFAK		P49822	ALBU_CANLF Serum albumin OS=Canis lupus familiaris OX=9615 GN=ALB PE=1 SV=3
45.05_576.2933n	0	1	#7828	2	45.0548	576.293	---	TEFAK		P49822	ALBU_CANLF Serum albumin OS=Canis lupus familiaris OX=9615 GN=ALB PE=1 SV=3
38.62_857.4980n	1	1	#1914	2	38.625	857.498	8.088	IEALREK		P49822	ALBU_CANLF Serum albumin OS=Canis lupus familiaris OX=9615 GN=ALB PE=1 SV=3
44.65_857.4960n	1	1	#6116	2	44.6487	857.496	6.6585	IEALREK		P49822	ALBU_CANLF Serum albumin OS=Canis lupus familiaris OX=9615 GN=ALB PE=1 SV=3
82.12_1479.7846n	1	1	#1949	2	82.1159	1479.78	7.98	LGEYGFQNALLVR	[7] Deamidation Q	P49822	ALBU_CANLF Serum albumin OS=Canis lupus familiaris OX=9615 GN=ALB PE=1 SV=3
85.43_1479.7684n	1	1	#8344	2	85.4276	1479.77	7.4727	LGEYGFQNALLVR	[7] Deamidation Q	P49822	ALBU_CANLF Serum albumin OS=Canis lupus familiaris OX=9615 GN=ALB PE=1 SV=3
51.23_1173.6132n	1	1	#2073	2	51.2329	1173.61	6.7043	AWSVARLSQR	[9] Deamidation Q	P49822	ALBU_CANLF Serum albumin OS=Canis lupus familiaris OX=9615 GN=ALB PE=1 SV=3
53.66_1173.6345n	1	1	#5681	2	53.6584	1173.63	5.5858	AWSVARLSQR	[9] Deamidation Q	P49822	ALBU_CANLF Serum albumin OS=Canis lupus familiaris OX=9615 GN=ALB PE=1 SV=3
53.66_1173.6287n	1	1	#10559	2	53.6584	1173.63	5.5858	AWSVARLSQR	[9] Deamidation Q	P49822	ALBU_CANLF Serum albumin OS=Canis lupus familiaris OX=9615 GN=ALB PE=1 SV=3
32.89_1381.5343n	1	1	#2129	2	32.8939	1381.53	8.6949	ACAAEESGANCDK	[2] Carbamidomethyl C|[11] Carbamidomethyl C	P49822	ALBU_CANLF Serum albumin OS=Canis lupus familiaris OX=9615 GN=ALB PE=1 SV=3
33.51_1381.5218n	1	1	#59027	2	33.5058	1381.52	8.2134	ACAAEESGANCDK	[2] Carbamidomethyl C|[11] Carbamidomethyl C	P49822	ALBU_CANLF Serum albumin OS=Canis lupus familiaris OX=9615 GN=ALB PE=1 SV=3
38.54_744.3911n	1	1	#2185	2	38.5392	744.391	5.5398	KPESER		P49822	ALBU_CANLF Serum albumin OS=Canis lupus familiaris OX=9615 GN=ALB PE=1 SV=3
51.78_773.3473n	0	1	#2275	2	51.7821	773.347	0	GEEHFR		P49822	ALBU_CANLF Serum albumin OS=Canis lupus familiaris OX=9615 GN=ALB PE=1 SV=3
53.64_773.3426n	1	1	#18282	2	53.6412	773.343	0	GEEHFR		P49822	ALBU_CANLF Serum albumin OS=Canis lupus familiaris OX=9615 GN=ALB PE=1 SV=3
97.25_2500.2587n	1	1	#2388	3	97.25	2500.26	8.4344	TNCELFEKLGEYGFQNALLVR	[3] Carbamidomethyl C	P49822	ALBU_CANLF Serum albumin OS=Canis lupus familiaris OX=9615 GN=ALB PE=1 SV=3
51.80_1261.5500n	1	1	#2394	3	51.7992	1261.55	0	YNDLGEEHFR	[N-term] Ammonia-loss	P49822	ALBU_CANLF Serum albumin OS=Canis lupus familiaris OX=9615 GN=ALB PE=1 SV=3
98.58_3045.5209n	1	1	#2538	3	98.5827	3045.52	6.4971	VLDEFKPLVDEPQNLVKTNCELFEK	[N-term] Acetyl N-TERM|[20] Carbamidomethyl C	P49822	ALBU_CANLF Serum albumin OS=Canis lupus familiaris OX=9615 GN=ALB PE=1 SV=3
74.70_1312.7137n	1	1	#2742	2	74.6967	1312.71	8.064	HPEYSVSLLLR		P49822	ALBU_CANLF Serum albumin OS=Canis lupus familiaris OX=9615 GN=ALB PE=1 SV=3
50.45_1001.5747n	0	1	#2756	2	50.4492	1001.57	6.3456	VLLSSAKER		P49822	ALBU_CANLF Serum albumin OS=Canis lupus familiaris OX=9615 GN=ALB PE=1 SV=3
41.30_1001.5942n	1	1	#5663	2	41.3022	1001.59	7.2114	VLLSSAKER		P49822	ALBU_CANLF Serum albumin OS=Canis lupus familiaris OX=9615 GN=ALB PE=1 SV=3
40.50_980.5195n	1	1	#2834	2	40.5013	980.52	6.929	FKCASLQK	[3] Carbamidomethyl C	P49822	ALBU_CANLF Serum albumin OS=Canis lupus familiaris OX=9615 GN=ALB PE=1 SV=3
86.28_2349.1917n	0	2	#2848,#11591	3,4	86.2799	2349.19	8.0273	RHPYFYAPELLYYAQQYK		P49822	ALBU_CANLF Serum albumin OS=Canis lupus familiaris OX=9615 GN=ALB PE=1 SV=3
57.63_2349.1669n	1	1	#11075	4	57.634	2349.17	6.8715	RHPYFYAPELLYYAQQYK		P49822	ALBU_CANLF Serum albumin OS=Canis lupus familiaris OX=9615 GN=ALB PE=1 SV=3
51.89_1134.6313n	1	1	#2909	2	51.885	1134.63	8.1401	LAKEVTEFAK		P49822	ALBU_CANLF Serum albumin OS=Canis lupus familiaris OX=9615 GN=ALB PE=1 SV=3
51.90_1134.6290n	1	1	#12977	3	51.9022	1134.63	8.1401	LAKEVTEFAK		P49822	ALBU_CANLF Serum albumin OS=Canis lupus familiaris OX=9615 GN=ALB PE=1 SV=3
51.95_886.4311n	0	1	#3078	2	51.948	886.431	0	LGEEHFR		P49822	ALBU_CANLF Serum albumin OS=Canis lupus familiaris OX=9615 GN=ALB PE=1 SV=3
53.14_693.3710n	1	1	#3111	2	53.1435	693.371	0	FAEISK		P49822	ALBU_CANLF Serum albumin OS=Canis lupus familiaris OX=9615 GN=ALB PE=1 SV=3
37.54_1297.7107n	2	2	#10383,#3409	2,3	37.541	1297.71	5.9941	AACLGPKIEALR	[3] Carbamidomethyl C	P49822	ALBU_CANLF Serum albumin OS=Canis lupus familiaris OX=9615 GN=ALB PE=1 SV=3
39.34_2143.0131n	1	1	#24969	3	39.34	2143.01	6.04	ATDEQLKTVMGDFGAFVEK	[N-term] Acetyl N-TERM|[10] Oxidation M	P49822	ALBU_CANLF Serum albumin OS=Canis lupus familiaris OX=9615 GN=ALB PE=1 SV=3
39.39_2142.9959n	1	1	#3445	4	39.3915	2143	6.04	ATDEQLKTVMGDFGAFVEK	[N-term] Acetyl N-TERM|[10] Oxidation M	P49822	ALBU_CANLF Serum albumin OS=Canis lupus familiaris OX=9615 GN=ALB PE=1 SV=3
57.74_1034.5646n	1	1	#3520	2	57.737	1034.56	---	AFKAWSVAR		P49822	ALBU_CANLF Serum albumin OS=Canis lupus familiaris OX=9615 GN=ALB PE=1 SV=3
56.04_1510.8078n	0	2	#13803,#3558	2,3	56.0438	1510.81	6.7822	RHPEYSVSLLLR	[N-term] Acetyl N-TERM	P49822	ALBU_CANLF Serum albumin OS=Canis lupus familiaris OX=9615 GN=ALB PE=1 SV=3
44.68_1138.4636n	1	1	#22575	2	44.683	1138.46	7.1591	EGCFSEEGPK	[3] Carbamidomethyl C	P49822	ALBU_CANLF Serum albumin OS=Canis lupus familiaris OX=9615 GN=ALB PE=1 SV=3
50.86_1138.4757n	1	1	#3861	2	50.8611	1138.48	5.676	EGCFSEEGPK	[3] Carbamidomethyl C	P49822	ALBU_CANLF Serum albumin OS=Canis lupus familiaris OX=9615 GN=ALB PE=1 SV=3
38.83_1138.6526n	1	1	#3904	3	38.8309	1138.65	5.7192	VVTDLTKVHK		P49822	ALBU_CANLF Serum albumin OS=Canis lupus familiaris OX=9615 GN=ALB PE=1 SV=3
53.61_1279.5538n	2	2	#4122,#3992	2,3	53.6069	1279.55	7.8488	YNDLGEEHFR	[2] Deamidation N	P49822	ALBU_CANLF Serum albumin OS=Canis lupus familiaris OX=9615 GN=ALB PE=1 SV=3
51.73_804.4232n	0	1	#4173	2	51.7306	804.423	---	EVTEFAK		P49822	ALBU_CANLF Serum albumin OS=Canis lupus familiaris OX=9615 GN=ALB PE=1 SV=3
45.05_822.4147n	1	1	#7609	2	45.0548	822.415	8.5042	EVTEFAK		P49822	ALBU_CANLF Serum albumin OS=Canis lupus familiaris OX=9615 GN=ALB PE=1 SV=3
78.12_1917.0190n	2	2	#35874,#4538	2,3	78.1236	1917.02	7.8608	SLHTLFGDKLCTVASLR	[11] Carbamidomethyl C	P49822	ALBU_CANLF Serum albumin OS=Canis lupus familiaris OX=9615 GN=ALB PE=1 SV=3
43.50_1123.4844n	1	1	#4846	2	43.5046	1123.48	7.4667	CCSESLVNR	[1] Carbamidomethyl C|[2] Carbamidomethyl C	P49822	ALBU_CANLF Serum albumin OS=Canis lupus familiaris OX=9615 GN=ALB PE=1 SV=3
36.70_839.4585n	1	1	#5136	2	36.6973	839.458	---	KSEIAHR		P49822	ALBU_CANLF Serum albumin OS=Canis lupus familiaris OX=9615 GN=ALB PE=1 SV=3
55.70_1082.5893n	2	2	#5148,#39029	2,3	55.6977	1082.59	8.1764	YLYEIARR		P49822	ALBU_CANLF Serum albumin OS=Canis lupus familiaris OX=9615 GN=ALB PE=1 SV=3
55.09_918.5087n	1	1	#5208	2	55.0884	918.509	7.9845	LCTVASLR	[2] Carbamidomethyl C	P49822	ALBU_CANLF Serum albumin OS=Canis lupus familiaris OX=9615 GN=ALB PE=1 SV=3
82.13_2824.3687n	1	1	#5278	4	82.1331	2824.37	6.9113	EFNAETFTFHADLCTLPEAEKQVK	[14] Carbamidomethyl C	P49822	ALBU_CANLF Serum albumin OS=Canis lupus familiaris OX=9615 GN=ALB PE=1 SV=3
52.81_1971.9587n	1	1	#52089	3	52.806	1971.96	7.078	SEIAHRYNDLGEEHFR		P49822	ALBU_CANLF Serum albumin OS=Canis lupus familiaris OX=9615 GN=ALB PE=1 SV=3
53.02_1971.9561n	1	1	#5319	4	53.0234	1971.96	7.5505	SEIAHRYNDLGEEHFR		P49822	ALBU_CANLF Serum albumin OS=Canis lupus familiaris OX=9615 GN=ALB PE=1 SV=3
94.96_3518.6975n	1	1	#5346	4	94.9622	3518.7	7.0586	SQCLAEVERDELPGDLPSLAADFVEDKEVCK	[3] Carbamidomethyl C|[30] Carbamidomethyl C	P49822	ALBU_CANLF Serum albumin OS=Canis lupus familiaris OX=9615 GN=ALB PE=1 SV=3
61.71_1121.6437n	0	1	#5399	2	61.7125	1121.64	0	KAPQVSTPTLV		P49822	ALBU_CANLF Serum albumin OS=Canis lupus familiaris OX=9615 GN=ALB PE=1 SV=3
49.73_2085.9661n	1	1	#87884	3	49.7341	2085.97	5.7879	ATDEQLKTVMGDFGAFVEK	[5] Deamidation Q	P49822	ALBU_CANLF Serum albumin OS=Canis lupus familiaris OX=9615 GN=ALB PE=1 SV=3
49.77_2086.0201n	1	1	#59033	3	49.7685	2086.02	5.7879	ATDEQLKTVMGDFGAFVEK	[5] Deamidation Q	P49822	ALBU_CANLF Serum albumin OS=Canis lupus familiaris OX=9615 GN=ALB PE=1 SV=3
91.55_2086.0086n	1	1	#5520	2	91.5533	2086.01	7.0186	ATDEQLKTVMGDFGAFVEK	[5] Deamidation Q	P49822	ALBU_CANLF Serum albumin OS=Canis lupus familiaris OX=9615 GN=ALB PE=1 SV=3
53.57_1116.4988n	1	1	#5948	2	53.5725	1116.5	0	NDLGEEHFR	[1] Deamidation N	P49822	ALBU_CANLF Serum albumin OS=Canis lupus familiaris OX=9615 GN=ALB PE=1 SV=3
53.59_1116.4845n	1	1	#5577	2	53.5897	1116.48	0	NDLGEEHFR	[1] Deamidation N	P49822	ALBU_CANLF Serum albumin OS=Canis lupus familiaris OX=9615 GN=ALB PE=1 SV=3
61.15_1004.5621n	1	1	#25519	2	61.1462	1004.56	0	KAPQVSTPTL		P49822	ALBU_CANLF Serum albumin OS=Canis lupus familiaris OX=9615 GN=ALB PE=1 SV=3
61.64_1022.5700n	1	1	#5592	2	61.6438	1022.57	---	KAPQVSTPTL		P49822	ALBU_CANLF Serum albumin OS=Canis lupus familiaris OX=9615 GN=ALB PE=1 SV=3
71.98_1642.7550n	0	1	#5946	2	71.9798	1642.75	5.2734	QEPDRNECFLAHK	[8] Carbamidomethyl C	P49822	ALBU_CANLF Serum albumin OS=Canis lupus familiaris OX=9615 GN=ALB PE=1 SV=3
65.00_1642.7508n	1	1	#109900	2	65.0015	1642.75	6.3713	QEPDRNECFLAHK	[8] Carbamidomethyl C	P49822	ALBU_CANLF Serum albumin OS=Canis lupus familiaris OX=9615 GN=ALB PE=1 SV=3
48.13_1895.9083n	1	1	#6093	3	48.1267	1895.91	6.3652	RPCFSGLEVDETYVPK	[3] Carbamidomethyl C	P49822	ALBU_CANLF Serum albumin OS=Canis lupus familiaris OX=9615 GN=ALB PE=1 SV=3
71.52_1895.9135n	1	1	#39502	3	71.5222	1895.91	8.0938	RPCFSGLEVDETYVPK	[3] Carbamidomethyl C	P49822	ALBU_CANLF Serum albumin OS=Canis lupus familiaris OX=9615 GN=ALB PE=1 SV=3
71.59_1895.9103n	1	1	#38131	2	71.5909	1895.91	8.0938	RPCFSGLEVDETYVPK	[3] Carbamidomethyl C	P49822	ALBU_CANLF Serum albumin OS=Canis lupus familiaris OX=9615 GN=ALB PE=1 SV=3
43.59_839.4309n	1	1	#6425	2	43.5904	839.431	7.5132	FGDRAFK		P49822	ALBU_CANLF Serum albumin OS=Canis lupus familiaris OX=9615 GN=ALB PE=1 SV=3
55.99_839.4235n	1	1	#8829	2	55.9923	839.424	---	FGDRAFK		P49822	ALBU_CANLF Serum albumin OS=Canis lupus familiaris OX=9615 GN=ALB PE=1 SV=3
93.09_2193.0774n	1	1	#6899	3	93.0862	2193.08	7.8179	HPYFYAPELLYYAQQYK		P49822	ALBU_CANLF Serum albumin OS=Canis lupus familiaris OX=9615 GN=ALB PE=1 SV=3
104.76_2193.0917n	1	1	#41124	3	104.76	2193.09	6.5571	HPYFYAPELLYYAQQYK		P49822	ALBU_CANLF Serum albumin OS=Canis lupus familiaris OX=9615 GN=ALB PE=1 SV=3
59.73_1016.5367n	1	1	#7037	2	59.7333	1016.54	7.2356	SLHTLFGDK		P49822	ALBU_CANLF Serum albumin OS=Canis lupus familiaris OX=9615 GN=ALB PE=1 SV=3
71.51_808.4772n	1	1	#7353	2	71.5051	808.477	0	LVAAAQAAL		P49822	ALBU_CANLF Serum albumin OS=Canis lupus familiaris OX=9615 GN=ALB PE=1 SV=3
68.79_850.4076n	1	1	#7404	2	68.7937	850.408	0	RHPEYSV		P49822	ALBU_CANLF Serum albumin OS=Canis lupus familiaris OX=9615 GN=ALB PE=1 SV=3
76.20_1608.8395n	1	1	#7608	3	76.1953	1608.84	6.5612	LCVLHEKTPVSER	[N-term] Acetyl N-TERM|[2] Carbamidomethyl C	P49822	ALBU_CANLF Serum albumin OS=Canis lupus familiaris OX=9615 GN=ALB PE=1 SV=3
44.63_716.4454n	1	1	#8240	2	44.6315	716.445	8.2695	VLLSSAK		P49822	ALBU_CANLF Serum albumin OS=Canis lupus familiaris OX=9615 GN=ALB PE=1 SV=3
46.37_981.4689n	1	1	#8712	2	46.3706	981.469	8.0107	EYEATLEK		P49822	ALBU_CANLF Serum albumin OS=Canis lupus familiaris OX=9615 GN=ALB PE=1 SV=3
44.43_897.4700n	1	1	#8751	2	44.4256	897.47	7.1511	LCVLHEK	[2] Carbamidomethyl C	P49822	ALBU_CANLF Serum albumin OS=Canis lupus familiaris OX=9615 GN=ALB PE=1 SV=3
45.38_897.4741n	0	1	#100311	2	45.3809	897.474	6.7405	LCVLHEK	[2] Carbamidomethyl C	P49822	ALBU_CANLF Serum albumin OS=Canis lupus familiaris OX=9615 GN=ALB PE=1 SV=3
45.40_897.4744n	0	1	#17832	2	45.3981	897.474	6.7405	LCVLHEK	[2] Carbamidomethyl C	P49822	ALBU_CANLF Serum albumin OS=Canis lupus familiaris OX=9615 GN=ALB PE=1 SV=3
57.63_2051.9464n	1	1	#9085	3	57.634	2051.95	6.3926	GVFAECCQAADKAACLGPK	[6] Carbamidomethyl C|[7] Carbamidomethyl C|[15] Carbamidomethyl C	P49822	ALBU_CANLF Serum albumin OS=Canis lupus familiaris OX=9615 GN=ALB PE=1 SV=3
36.68_495.2912n	1	1	#9454	2	36.6801	495.291	0	IAHR		P49822	ALBU_CANLF Serum albumin OS=Canis lupus familiaris OX=9615 GN=ALB PE=1 SV=3
51.18_1251.6294n	0	1	#9791	2	51.1814	1251.63	6.9263	FPKADFAEISK		P49822	ALBU_CANLF Serum albumin OS=Canis lupus familiaris OX=9615 GN=ALB PE=1 SV=3
74.44_1251.6432n	0	1	#11395	2	74.4393	1251.64	5.9197	FPKADFAEISK		P49822	ALBU_CANLF Serum albumin OS=Canis lupus familiaris OX=9615 GN=ALB PE=1 SV=3
64.08_1251.6556n	2	2	#12902,#40474	2,3	64.0806	1251.66	7.6664	FPKADFAEISK		P49822	ALBU_CANLF Serum albumin OS=Canis lupus familiaris OX=9615 GN=ALB PE=1 SV=3
71.49_695.3942n	1	1	#10829	2	71.4879	695.394	0	LVAAAQAA		P49822	ALBU_CANLF Serum albumin OS=Canis lupus familiaris OX=9615 GN=ALB PE=1 SV=3
67.62_1222.5788n	1	1	#14748	2	67.6154	1222.58	5.4493	CASLQKFGDR	[N-term] Acetyl N-TERM|[1] Carbamidomethyl C	P49822	ALBU_CANLF Serum albumin OS=Canis lupus familiaris OX=9615 GN=ALB PE=1 SV=3
67.63_1222.5837n	1	1	#11393	2	67.6326	1222.58	5.4493	CASLQKFGDR	[N-term] Acetyl N-TERM|[1] Carbamidomethyl C	P49822	ALBU_CANLF Serum albumin OS=Canis lupus familiaris OX=9615 GN=ALB PE=1 SV=3
68.78_769.3499n	1	1	#11616	2	68.7766	769.35	0	RHPEYS		P49822	ALBU_CANLF Serum albumin OS=Canis lupus familiaris OX=9615 GN=ALB PE=1 SV=3
82.15_2825.3558n	1	1	#11760	3	82.1502	2825.36	6.4513	EFNAETFTFHADLCTLPEAEKQVK	[3] Deamidation N|[14] Carbamidomethyl C	P49822	ALBU_CANLF Serum albumin OS=Canis lupus familiaris OX=9615 GN=ALB PE=1 SV=3
42.82_973.5808n	1	1	#11807	2	42.8239	973.581	7.4158	EKVLLSSAK		P49822	ALBU_CANLF Serum albumin OS=Canis lupus familiaris OX=9615 GN=ALB PE=1 SV=3
68.86_955.4492n	0	1	#12583	2	68.8624	955.449	0	RHPEYSVS		P49822	ALBU_CANLF Serum albumin OS=Canis lupus familiaris OX=9615 GN=ALB PE=1 SV=3
36.68_382.2065n	1	1	#12594	2	36.6801	382.206	0	AHR		P49822	ALBU_CANLF Serum albumin OS=Canis lupus familiaris OX=9615 GN=ALB PE=1 SV=3
68.78_1677.8831n	1	1	#12730	2	68.7766	1677.88	6.2812	ADFAEISKVVTDLTK	[N-term] Acetyl N-TERM	P49822	ALBU_CANLF Serum albumin OS=Canis lupus familiaris OX=9615 GN=ALB PE=1 SV=3
83.21_1611.8817n	1	1	#91646	3	83.2083	1611.88	6.2517	APQVSTPTLVEVSRK	[3] Deamidation Q	P49822	ALBU_CANLF Serum albumin OS=Canis lupus familiaris OX=9615 GN=ALB PE=1 SV=3
83.24_1611.8877n	1	1	#13414	3	83.2427	1611.89	6.2517	APQVSTPTLVEVSRK	[3] Deamidation Q	P49822	ALBU_CANLF Serum albumin OS=Canis lupus familiaris OX=9615 GN=ALB PE=1 SV=3
61.71_588.3216n	1	1	#13444	2	61.7125	588.322	---	VEVSR		P49822	ALBU_CANLF Serum albumin OS=Canis lupus familiaris OX=9615 GN=ALB PE=1 SV=3
79.03_2790.4107n	1	1	#13516	3	79.0273	2790.41	7.0228	GLVLVAFSQYLQQCPFEDHVKLAK	[9] Deamidation Q|[14] Carbamidomethyl C	P49822	ALBU_CANLF Serum albumin OS=Canis lupus familiaris OX=9615 GN=ALB PE=1 SV=3
53.32_808.4438n	1	1	#13989	2	53.3151	808.444	0	DFAEISK		P49822	ALBU_CANLF Serum albumin OS=Canis lupus familiaris OX=9615 GN=ALB PE=1 SV=3
53.37_808.3925n	1	1	#45216	2	53.3666	808.392	0	DFAEISK		P49822	ALBU_CANLF Serum albumin OS=Canis lupus familiaris OX=9615 GN=ALB PE=1 SV=3
84.37_1184.7074n	1	1	#14089	2	84.3695	1184.71	5.7953	KQTALVELLK	[N-term] Acetyl N-TERM|[2] Deamidation Q	P49822	ALBU_CANLF Serum albumin OS=Canis lupus familiaris OX=9615 GN=ALB PE=1 SV=3
68.35_751.3413n	1	1	#14444	2	68.3476	751.341	---	NYQEAK		P49822	ALBU_CANLF Serum albumin OS=Canis lupus familiaris OX=9615 GN=ALB PE=1 SV=3
94.68_1335.6981n	0	1	#17129	2	94.6762	1335.7	6.6521	HKPKATDEQLK	[N-term] Acetyl N-TERM	P49822	ALBU_CANLF Serum albumin OS=Canis lupus familiaris OX=9615 GN=ALB PE=1 SV=3
94.69_1335.7011n	0	1	#14672	2	94.6934	1335.7	6.6521	HKPKATDEQLK	[N-term] Acetyl N-TERM	P49822	ALBU_CANLF Serum albumin OS=Canis lupus familiaris OX=9615 GN=ALB PE=1 SV=3
36.42_711.3625n	1	1	#15373	2	36.4228	711.363	7.7447	SEIAHR		P49822	ALBU_CANLF Serum albumin OS=Canis lupus familiaris OX=9615 GN=ALB PE=1 SV=3
68.78_519.2550n	1	1	#15497	2	68.7766	519.255	0	RHPE		P49822	ALBU_CANLF Serum albumin OS=Canis lupus familiaris OX=9615 GN=ALB PE=1 SV=3
45.55_1971.8169n	1	1	#44857	3	45.5525	1971.82	7.1348	CCAAENKEGCFSEEGPK	[1] Carbamidomethyl C|[2] Carbamidomethyl C|[10] Carbamidomethyl C	P49822	ALBU_CANLF Serum albumin OS=Canis lupus familiaris OX=9615 GN=ALB PE=1 SV=3
45.90_1971.8017n	1	1	#15612	3	45.8958	1971.8	7.5849	CCAAENKEGCFSEEGPK	[1] Carbamidomethyl C|[2] Carbamidomethyl C|[10] Carbamidomethyl C	P49822	ALBU_CANLF Serum albumin OS=Canis lupus familiaris OX=9615 GN=ALB PE=1 SV=3
53.68_1022.4461n	1	1	#15892	2	53.6755	1022.45	0	TNCELFEK	[N-term] Ammonia-loss|[3] Carbamidomethyl C	P49822	ALBU_CANLF Serum albumin OS=Canis lupus familiaris OX=9615 GN=ALB PE=1 SV=3
69.73_1483.7946n	1	1	#15922	2	69.7319	1483.79	6.0417	APQVSTPTLVEVSR	[3] Deamidation Q	P49822	ALBU_CANLF Serum albumin OS=Canis lupus familiaris OX=9615 GN=ALB PE=1 SV=3
69.73_1483.7909n	1	1	#25762	2	69.7319	1483.79	6.0417	APQVSTPTLVEVSR	[3] Deamidation Q	P49822	ALBU_CANLF Serum albumin OS=Canis lupus familiaris OX=9615 GN=ALB PE=1 SV=3
81.68_1099.5006n	1	1	#16459	2	81.6755	1099.5	---	MGDFGAFVEK		P49822	ALBU_CANLF Serum albumin OS=Canis lupus familiaris OX=9615 GN=ALB PE=1 SV=3
91.55_1099.4939n	1	1	#92995	2	91.5533	1099.49	---	MGDFGAFVEK		P49822	ALBU_CANLF Serum albumin OS=Canis lupus familiaris OX=9615 GN=ALB PE=1 SV=3
51.90_1021.5456n	1	1	#16502	2	51.9022	1021.55	0	AKEVTEFAK		P49822	ALBU_CANLF Serum albumin OS=Canis lupus familiaris OX=9615 GN=ALB PE=1 SV=3
51.97_1021.5400n	1	1	#26038	2	51.9651	1021.54	0	AKEVTEFAK		P49822	ALBU_CANLF Serum albumin OS=Canis lupus familiaris OX=9615 GN=ALB PE=1 SV=3
42.53_1244.6225n	1	1	#16859	3	42.5321	1244.62	6.7807	EAYKSEIAHR	[N-term] Acetyl N-TERM	P49822	ALBU_CANLF Serum albumin OS=Canis lupus familiaris OX=9615 GN=ALB PE=1 SV=3
60.84_1294.6788n	1	1	#18379	2	60.843	1294.68	6.6008	HKPKATDEQLK	[9] Deamidation Q	P49822	ALBU_CANLF Serum albumin OS=Canis lupus familiaris OX=9615 GN=ALB PE=1 SV=3
68.85_682.3163n	1	1	#18512	2	68.8452	682.316	0	RHPEY		P49822	ALBU_CANLF Serum albumin OS=Canis lupus familiaris OX=9615 GN=ALB PE=1 SV=3
54.93_805.4028n	1	1	#18856	2	54.934	805.403	0	CTVASLR	[1] Carbamidomethyl C	P49822	ALBU_CANLF Serum albumin OS=Canis lupus familiaris OX=9615 GN=ALB PE=1 SV=3
68.36_1175.6516n	1	1	#49254	2	68.3647	1175.65	0	PEYSVSLLLR		P49822	ALBU_CANLF Serum albumin OS=Canis lupus familiaris OX=9615 GN=ALB PE=1 SV=3
68.38_1175.6552n	1	1	#19181	2	68.3819	1175.66	0	PEYSVSLLLR		P49822	ALBU_CANLF Serum albumin OS=Canis lupus familiaris OX=9615 GN=ALB PE=1 SV=3
97.13_2326.1371n	1	1	#19279	3	97.1299	2326.14	8.1908	NYQEAKDVFLGTFLYEYAR		P49822	ALBU_CANLF Serum albumin OS=Canis lupus familiaris OX=9615 GN=ALB PE=1 SV=3
47.57_1557.5891n	1	1	#19902	2	47.5661	1557.59	7.2457	CCATDDPPTCYAK	[1] Carbamidomethyl C|[2] Carbamidomethyl C|[10] Carbamidomethyl C	P49822	ALBU_CANLF Serum albumin OS=Canis lupus familiaris OX=9615 GN=ALB PE=1 SV=3
61.68_899.5021n	0	1	#20235	2	61.6782	899.502	---	IEALREK	[N-term] Acetyl N-TERM	P49822	ALBU_CANLF Serum albumin OS=Canis lupus familiaris OX=9615 GN=ALB PE=1 SV=3
33.57_1247.4526n	1	1	#20479	2	33.5744	1247.45	6.8169	YGDMADCCEK	[7] Carbamidomethyl C|[8] Carbamidomethyl C	P49822	ALBU_CANLF Serum albumin OS=Canis lupus familiaris OX=9615 GN=ALB PE=1 SV=3
42.22_1247.4297n	1	1	#80417	2	42.2232	1247.43	7.3974	YGDMADCCEK	[7] Carbamidomethyl C|[8] Carbamidomethyl C	P49822	ALBU_CANLF Serum albumin OS=Canis lupus familiaris OX=9615 GN=ALB PE=1 SV=3
90.41_1451.6728n	1	1	#22392	2	90.4094	1451.67	6.1741	VTKCCSESLVNR	[4] Carbamidomethyl C|[5] Carbamidomethyl C	P49822	ALBU_CANLF Serum albumin OS=Canis lupus familiaris OX=9615 GN=ALB PE=1 SV=3
42.34_715.3674n	1	1	#22402	2	42.3434	715.367	---	AACLGPK	[3] Carbamidomethyl C	P49822	ALBU_CANLF Serum albumin OS=Canis lupus familiaris OX=9615 GN=ALB PE=1 SV=3
42.69_1490.5748n	1	1	#50494	2	42.6866	1490.57	6.1787	DKYGDMADCCEK	[9] Carbamidomethyl C|[10] Carbamidomethyl C	P49822	ALBU_CANLF Serum albumin OS=Canis lupus familiaris OX=9615 GN=ALB PE=1 SV=3
42.70_1490.5440n	1	1	#22830	2	42.7037	1490.54	7.3673	DKYGDMADCCEK	[9] Carbamidomethyl C|[10] Carbamidomethyl C	P49822	ALBU_CANLF Serum albumin OS=Canis lupus familiaris OX=9615 GN=ALB PE=1 SV=3
42.76_1490.5693n	1	1	#38113	2	42.7552	1490.57	7.3238	DKYGDMADCCEK	[9] Carbamidomethyl C|[10] Carbamidomethyl C	P49822	ALBU_CANLF Serum albumin OS=Canis lupus familiaris OX=9615 GN=ALB PE=1 SV=3
53.21_546.2895n	1	1	#24007	2	53.2122	546.29	---	AEISK		P49822	ALBU_CANLF Serum albumin OS=Canis lupus familiaris OX=9615 GN=ALB PE=1 SV=3
58.30_1180.5613n	1	1	#24531	2	58.2975	1180.56	6.0323	CASLQKFGDR	[1] Carbamidomethyl C	P49822	ALBU_CANLF Serum albumin OS=Canis lupus familiaris OX=9615 GN=ALB PE=1 SV=3
65.79_1180.6215n	1	1	#60706	2	65.7908	1180.62	5.5108	CASLQKFGDR	[1] Carbamidomethyl C	P49822	ALBU_CANLF Serum albumin OS=Canis lupus familiaris OX=9615 GN=ALB PE=1 SV=3
65.86_1180.5822n	1	1	#42150	2	65.8594	1180.58	5.5108	CASLQKFGDR	[1] Carbamidomethyl C	P49822	ALBU_CANLF Serum albumin OS=Canis lupus familiaris OX=9615 GN=ALB PE=1 SV=3
82.08_697.4112n	1	1	#25855	2	82.0816	697.411	---	PQNLVK		P49822	ALBU_CANLF Serum albumin OS=Canis lupus familiaris OX=9615 GN=ALB PE=1 SV=3
55.36_1214.6402n	1	1	#92899	2	55.363	1214.64	6.9419	AWSVARLSQR	[N-term] Acetyl N-TERM	P49822	ALBU_CANLF Serum albumin OS=Canis lupus familiaris OX=9615 GN=ALB PE=1 SV=3
73.04_1214.6400n	1	1	#29642	2	73.038	1214.64	6.207	AWSVARLSQR	[N-term] Acetyl N-TERM	P49822	ALBU_CANLF Serum albumin OS=Canis lupus familiaris OX=9615 GN=ALB PE=1 SV=3
73.06_1214.6536n	1	1	#127905	2	73.0551	1214.65	6.207	AWSVARLSQR	[N-term] Acetyl N-TERM	P49822	ALBU_CANLF Serum albumin OS=Canis lupus familiaris OX=9615 GN=ALB PE=1 SV=3
64.10_1104.5666n	1	1	#30882	2	64.0978	1104.57	0	PKADFAEISK		P49822	ALBU_CANLF Serum albumin OS=Canis lupus familiaris OX=9615 GN=ALB PE=1 SV=3
64.11_1104.5800n	1	1	#50533	2	64.1149	1104.58	0	PKADFAEISK		P49822	ALBU_CANLF Serum albumin OS=Canis lupus familiaris OX=9615 GN=ALB PE=1 SV=3
53.62_1268.6339n	1	1	#33737	2	53.624	1268.63	6.0594	EVCKNYQEAK	[3] Carbamidomethyl C|[5] Deamidation N	P49822	ALBU_CANLF Serum albumin OS=Canis lupus familiaris OX=9615 GN=ALB PE=1 SV=3
51.95_950.4962n	1	1	#35670	2	51.948	950.496	0	KEVTEFAK		P49822	ALBU_CANLF Serum albumin OS=Canis lupus familiaris OX=9615 GN=ALB PE=1 SV=3
48.32_1475.5922n	1	1	#37400	2	48.3155	1475.59	7.4359	YMCENQDSISTK	[3] Carbamidomethyl C|[5] Deamidation N	P49822	ALBU_CANLF Serum albumin OS=Canis lupus familiaris OX=9615 GN=ALB PE=1 SV=3
48.57_1475.5903n	1	1	#66961	2	48.5729	1475.59	7.0525	YMCENQDSISTK	[3] Carbamidomethyl C|[5] Deamidation N	P49822	ALBU_CANLF Serum albumin OS=Canis lupus familiaris OX=9615 GN=ALB PE=1 SV=3
42.02_1490.5998n	1	1	#37659	2	42.0173	1490.6	7.6441	YMCENQDSISTK	[2] Oxidation M|[3] Carbamidomethyl C	P49822	ALBU_CANLF Serum albumin OS=Canis lupus familiaris OX=9615 GN=ALB PE=1 SV=3
67.63_1653.8983n	1	1	#37840	2	67.6326	1653.9	6.7384	KAPQVSTPTLVEVSR	[N-term] Acetyl N-TERM|[4] Deamidation Q	P49822	ALBU_CANLF Serum albumin OS=Canis lupus familiaris OX=9615 GN=ALB PE=1 SV=3
42.27_1276.5893n	1	1	#38905	2	42.2747	1276.59	8.1598	ECCDKPVLEK	[2] Carbamidomethyl C|[3] Carbamidomethyl C	P49822	ALBU_CANLF Serum albumin OS=Canis lupus familiaris OX=9615 GN=ALB PE=1 SV=3
42.27_1276.5707n	1	1	#136241	2	42.2747	1276.57	8.1598	ECCDKPVLEK	[2] Carbamidomethyl C|[3] Carbamidomethyl C	P49822	ALBU_CANLF Serum albumin OS=Canis lupus familiaris OX=9615 GN=ALB PE=1 SV=3
64.24_1871.9696n	1	1	#39845	3	64.235	1871.97	6.4878	LGEYGFQNALLVRYTK	[8] Deamidation N	P49822	ALBU_CANLF Serum albumin OS=Canis lupus familiaris OX=9615 GN=ALB PE=1 SV=3
53.25_1972.9221n	1	1	#41210	4	53.2465	1972.92	6.9335	SEIAHRYNDLGEEHFR	[8] Deamidation N	P49822	ALBU_CANLF Serum albumin OS=Canis lupus familiaris OX=9615 GN=ALB PE=1 SV=3
72.07_1972.9197n	0	1	#41396	2	72.0656	1972.92	6.5156	SEIAHRYNDLGEEHFR	[8] Deamidation N	P49822	ALBU_CANLF Serum albumin OS=Canis lupus familiaris OX=9615 GN=ALB PE=1 SV=3
99.21_1639.7859n	1	1	#41613	2	99.2118	1639.79	8.2616	MSCAEDFLSVVLNR	[3] Carbamidomethyl C	P49822	ALBU_CANLF Serum albumin OS=Canis lupus familiaris OX=9615 GN=ALB PE=1 SV=3
57.17_1293.6551n	1	1	#42887	2	57.1706	1293.66	6.647	FPKADFAEISK	[N-term] Acetyl N-TERM	P49822	ALBU_CANLF Serum albumin OS=Canis lupus familiaris OX=9615 GN=ALB PE=1 SV=3
101.45_2501.2321n	1	1	#45203	3	101.448	2501.23	6.7491	TNCELFEKLGEYGFQNALLVR	[2] Deamidation N|[3] Carbamidomethyl C	P49822	ALBU_CANLF Serum albumin OS=Canis lupus familiaris OX=9615 GN=ALB PE=1 SV=3
51.78_569.2678n	1	1	#45214	2	51.7821	569.268	0	EHFR		P49822	ALBU_CANLF Serum albumin OS=Canis lupus familiaris OX=9615 GN=ALB PE=1 SV=3
68.79_600.3929n	0	1	#46417	2	68.7937	600.393	---	SLLLR		P49822	ALBU_CANLF Serum albumin OS=Canis lupus familiaris OX=9615 GN=ALB PE=1 SV=3
93.57_1231.6992n	1	1	#46904	2	93.5666	1231.7	0	EISKVVTDLTK		P49822	ALBU_CANLF Serum albumin OS=Canis lupus familiaris OX=9615 GN=ALB PE=1 SV=3
44.70_774.3612n	1	1	#49041	2	44.7002	774.361	0	FSEEGPK		P49822	ALBU_CANLF Serum albumin OS=Canis lupus familiaris OX=9615 GN=ALB PE=1 SV=3
47.12_845.3893n	1	1	#60480	2	47.1199	845.389	5.7205	ATDEQLK	[N-term] Acetyl N-TERM	P49822	ALBU_CANLF Serum albumin OS=Canis lupus familiaris OX=9615 GN=ALB PE=1 SV=3
47.19_845.4346n	1	1	#49691	2	47.1885	845.435	5.7205	ATDEQLK	[N-term] Acetyl N-TERM	P49822	ALBU_CANLF Serum albumin OS=Canis lupus familiaris OX=9615 GN=ALB PE=1 SV=3
71.49_925.5516n	1	1	#51819	2	71.4879	925.552	7.3322	LVAAAQAALV		P49822	ALBU_CANLF Serum albumin OS=Canis lupus familiaris OX=9615 GN=ALB PE=1 SV=3
74.56_3002.3218n	1	1	#53438	4	74.5594	3002.32	5.7041	SQCLAEVERDELPGDLPSLAADFVEDK	[3] Carbamidomethyl C	P49822	ALBU_CANLF Serum albumin OS=Canis lupus familiaris OX=9615 GN=ALB PE=1 SV=3
98.57_3002.4471n	1	1	#58502	3	98.5655	3002.45	7.0096	SQCLAEVERDELPGDLPSLAADFVEDK	[3] Carbamidomethyl C	P49822	ALBU_CANLF Serum albumin OS=Canis lupus familiaris OX=9615 GN=ALB PE=1 SV=3
92.44_2046.0057n	0	1	#55244	2	92.4399	2046.01	6.3479	EGCFSEEGPKLVAAAQAALV	[3] Carbamidomethyl C	P49822	ALBU_CANLF Serum albumin OS=Canis lupus familiaris OX=9615 GN=ALB PE=1 SV=3
104.31_2070.1062n	1	1	#55508	3	104.314	2070.11	5.753	WVTFISLFFLFSSAYSR		P49822	ALBU_CANLF Serum albumin OS=Canis lupus familiaris OX=9615 GN=ALB PE=1 SV=3
50.96_1566.8271n	1	1	#59129	4	50.9583	1566.83	7.2892	LCVLHEKTPVSER	[2] Carbamidomethyl C	P49822	ALBU_CANLF Serum albumin OS=Canis lupus familiaris OX=9615 GN=ALB PE=1 SV=3
63.31_926.5557n	1	1	#59568	2	63.3141	926.556	5.8563	LVAAAQAALV	[6] Deamidation Q	P49822	ALBU_CANLF Serum albumin OS=Canis lupus familiaris OX=9615 GN=ALB PE=1 SV=3
63.35_926.5464n	1	1	#74218	2	63.3484	926.546	5.8563	LVAAAQAALV	[6] Deamidation Q	P49822	ALBU_CANLF Serum albumin OS=Canis lupus familiaris OX=9615 GN=ALB PE=1 SV=3
43.85_2132.9287n	1	1	#60493	3	43.8478	2132.93	5.4416	TVMGDFGAFVEKCCAAENK	[13] Carbamidomethyl C|[14] Carbamidomethyl C	P49822	ALBU_CANLF Serum albumin OS=Canis lupus familiaris OX=9615 GN=ALB PE=1 SV=3
49.58_560.3112n	1	1	#62566	2	49.5797	560.311	---	ATLEK		P49822	ALBU_CANLF Serum albumin OS=Canis lupus familiaris OX=9615 GN=ALB PE=1 SV=3
68.81_699.4580n	1	1	#66507	2	68.8109	699.458	---	VSLLLR		P49822	ALBU_CANLF Serum albumin OS=Canis lupus familiaris OX=9615 GN=ALB PE=1 SV=3
61.64_891.4742n	1	1	#73565	2	61.6438	891.474	---	KAPQVSTPT		P49822	ALBU_CANLF Serum albumin OS=Canis lupus familiaris OX=9615 GN=ALB PE=1 SV=3
59.44_2246.9318n	1	1	#74314	3	59.4415	2246.93	6.8891	ECCHGDLLECADDRADLAK	[2] Carbamidomethyl C|[3] Carbamidomethyl C|[10] Carbamidomethyl C	P49822	ALBU_CANLF Serum albumin OS=Canis lupus familiaris OX=9615 GN=ALB PE=1 SV=3
94.61_2501.3038n	1	1	#79614	3	94.6076	2501.3	6.918	TNCELFEKLGEYGFQNALLVR	[3] Carbamidomethyl C|[16] Deamidation N	P49822	ALBU_CANLF Serum albumin OS=Canis lupus familiaris OX=9615 GN=ALB PE=1 SV=3
61.68_881.4973n	1	1	#79982	2	61.6782	881.497	0	PTLVEVSR		P49822	ALBU_CANLF Serum albumin OS=Canis lupus familiaris OX=9615 GN=ALB PE=1 SV=3
71.51_624.3529n	1	1	#83880	2	71.5051	624.353	---	LVAAAQA		P49822	ALBU_CANLF Serum albumin OS=Canis lupus familiaris OX=9615 GN=ALB PE=1 SV=3
36.61_1028.4785n	1	1	#83995	2	36.6115	1028.48	0	EAYKSEIAH		P49822	ALBU_CANLF Serum albumin OS=Canis lupus familiaris OX=9615 GN=ALB PE=1 SV=3
68.85_949.5533n	0	1	#91030	2	68.8452	949.553	---	YSVSLLLR		P49822	ALBU_CANLF Serum albumin OS=Canis lupus familiaris OX=9615 GN=ALB PE=1 SV=3
61.13_592.3264n	1	1	#101877	2	61.129	592.326	0	KAPQVS		P49822	ALBU_CANLF Serum albumin OS=Canis lupus familiaris OX=9615 GN=ALB PE=1 SV=3
99.52_3045.4353n	1	1	#103031	3	99.5207	3045.44	6.1571	SQCLAEVERDELPGDLPSLAADFVEDK	[N-term] Acetyl N-TERM|[2] Deamidation Q|[3] Carbamidomethyl C	P49822	ALBU_CANLF Serum albumin OS=Canis lupus familiaris OX=9615 GN=ALB PE=1 SV=3
60.81_1503.9340n	1	1	#109862	3	60.8087	1503.93	5.6569	QTALVELLKHKPK		P49822	ALBU_CANLF Serum albumin OS=Canis lupus familiaris OX=9615 GN=ALB PE=1 SV=3
36.82_1382.5235n	1	1	#135083	2	36.8174	1382.52	5.718	ACAAEESGANCDK	[2] Carbamidomethyl C|[10] Deamidation N|[11] Carbamidomethyl C	P49822	ALBU_CANLF Serum albumin OS=Canis lupus familiaris OX=9615 GN=ALB PE=1 SV=3
36.83_1382.5377n	1	1	#115249	2	36.8346	1382.54	5.718	ACAAEESGANCDK	[2] Carbamidomethyl C|[10] Deamidation N|[11] Carbamidomethyl C	P49822	ALBU_CANLF Serum albumin OS=Canis lupus familiaris OX=9615 GN=ALB PE=1 SV=3
69.68_1761.8600n	1	1	#32	2	69.6804	1761.86	6.0555	YNDTFWKEFGTNIK		P41148	ENPL_CANLF Endoplasmin OS=Canis lupus familiaris OX=9615 GN=HSP90B1 PE=1 SV=1
72.25_1761.8457n	1	1	#11155	2	72.2544	1761.85	6.2817	YNDTFWKEFGTNIK		P41148	ENPL_CANLF Endoplasmin OS=Canis lupus familiaris OX=9615 GN=HSP90B1 PE=1 SV=1
93.33_1761.8751n	1	1	#83446	2	93.3264	1761.88	5.3902	YNDTFWKEFGTNIK		P41148	ENPL_CANLF Endoplasmin OS=Canis lupus familiaris OX=9615 GN=HSP90B1 PE=1 SV=1
94.93_1761.8407n	0	1	#35929	2	94.9279	1761.84	6.6986	YNDTFWKEFGTNIK		P41148	ENPL_CANLF Endoplasmin OS=Canis lupus familiaris OX=9615 GN=HSP90B1 PE=1 SV=1
59.25_1720.7767n	2	2	#120,#18227	2,3	59.2528	1720.78	5.6826	TETVEEPMEEEEAAK		P41148	ENPL_CANLF Endoplasmin OS=Canis lupus familiaris OX=9615 GN=HSP90B1 PE=1 SV=1
35.86_1401.6767n	1	1	#258	3	35.8622	1401.68	6.2769	QDKIYFMAGSSR		P41148	ENPL_CANLF Endoplasmin OS=Canis lupus familiaris OX=9615 GN=HSP90B1 PE=1 SV=1
35.86_1401.6727n	1	1	#764	3	35.8622	1401.67	6.2769	QDKIYFMAGSSR		P41148	ENPL_CANLF Endoplasmin OS=Canis lupus familiaris OX=9615 GN=HSP90B1 PE=1 SV=1
58.86_1401.6578n	0	1	#3057	2	58.8638	1401.66	6.8799	QDKIYFMAGSSR		P41148	ENPL_CANLF Endoplasmin OS=Canis lupus familiaris OX=9615 GN=HSP90B1 PE=1 SV=1
58.88_1401.6510n	0	1	#9347	2	58.8809	1401.65	6.8799	QDKIYFMAGSSR		P41148	ENPL_CANLF Endoplasmin OS=Canis lupus familiaris OX=9615 GN=HSP90B1 PE=1 SV=1
59.05_1313.7383n	1	1	#317	2	59.0468	1313.74	7.3134	EELVKNLGTIAK		P41148	ENPL_CANLF Endoplasmin OS=Canis lupus familiaris OX=9615 GN=HSP90B1 PE=1 SV=1
91.55_1313.7457n	1	1	#125715	2	91.5533	1313.75	5.0232	EELVKNLGTIAK		P41148	ENPL_CANLF Endoplasmin OS=Canis lupus familiaris OX=9615 GN=HSP90B1 PE=1 SV=1
38.80_1353.7314n	1	1	#542	2	38.7966	1353.73	6.1803	MMKLIINSLYK	[7] Deamidation N	P41148	ENPL_CANLF Endoplasmin OS=Canis lupus familiaris OX=9615 GN=HSP90B1 PE=1 SV=1
54.60_2504.2046n	3	3	#3319,#654,#23055	3,4,5	54.5965	2504.2	6.1859	FQSSHHPSDITSLDQYVERMK		P41148	ENPL_CANLF Endoplasmin OS=Canis lupus familiaris OX=9615 GN=HSP90B1 PE=1 SV=1
56.78_2504.2034n	1	1	#84958	4	56.7816	2504.2	6.0258	FQSSHHPSDITSLDQYVERMK		P41148	ENPL_CANLF Endoplasmin OS=Canis lupus familiaris OX=9615 GN=HSP90B1 PE=1 SV=1
58.45_1485.7340n	1	1	#56185	2	58.452	1485.73	6.0891	GVVDSDDLPLNVSR	[11] Deamidation N	P41148	ENPL_CANLF Endoplasmin OS=Canis lupus familiaris OX=9615 GN=HSP90B1 PE=1 SV=1
67.56_1485.7428n	1	1	#730	2	67.564	1485.74	6.3901	GVVDSDDLPLNVSR	[11] Deamidation N	P41148	ENPL_CANLF Endoplasmin OS=Canis lupus familiaris OX=9615 GN=HSP90B1 PE=1 SV=1
67.58_1485.7438n	1	1	#742	2	67.5811	1485.74	6.3901	GVVDSDDLPLNVSR	[11] Deamidation N	P41148	ENPL_CANLF Endoplasmin OS=Canis lupus familiaris OX=9615 GN=HSP90B1 PE=1 SV=1
40.36_1080.5386n	1	1	#11410	2	40.364	1080.54	6.506	FAFQAEVNR		P41148	ENPL_CANLF Endoplasmin OS=Canis lupus familiaris OX=9615 GN=HSP90B1 PE=1 SV=1
51.85_1080.5345n	1	1	#837	2	51.8507	1080.53	6.2208	FAFQAEVNR		P41148	ENPL_CANLF Endoplasmin OS=Canis lupus familiaris OX=9615 GN=HSP90B1 PE=1 SV=1
63.47_1080.5299n	1	1	#7100	2	63.4685	1080.53	7.8783	FAFQAEVNR		P41148	ENPL_CANLF Endoplasmin OS=Canis lupus familiaris OX=9615 GN=HSP90B1 PE=1 SV=1
38.54_978.4933n	1	1	#1049	2	38.5392	978.493	6.882	AYGDRIER		P41148	ENPL_CANLF Endoplasmin OS=Canis lupus familiaris OX=9615 GN=HSP90B1 PE=1 SV=1
42.45_978.4857n	1	1	#5433	2	42.4463	978.486	6.6007	AYGDRIER		P41148	ENPL_CANLF Endoplasmin OS=Canis lupus familiaris OX=9615 GN=HSP90B1 PE=1 SV=1
42.45_978.4837n	1	1	#10546	2	42.4463	978.484	6.6007	AYGDRIER		P41148	ENPL_CANLF Endoplasmin OS=Canis lupus familiaris OX=9615 GN=HSP90B1 PE=1 SV=1
72.48_2183.1401n	1	1	#1053	4	72.4775	2183.14	5.9491	EEEAIQLDGLNASQIRELR		P41148	ENPL_CANLF Endoplasmin OS=Canis lupus familiaris OX=9615 GN=HSP90B1 PE=1 SV=1
74.25_2183.1011n	1	1	#20344	3	74.2506	2183.1	6.1679	EEEAIQLDGLNASQIRELR		P41148	ENPL_CANLF Endoplasmin OS=Canis lupus familiaris OX=9615 GN=HSP90B1 PE=1 SV=1
90.63_2183.1194n	1	1	#101249	2	90.6325	2183.12	6.3004	EEEAIQLDGLNASQIRELR		P41148	ENPL_CANLF Endoplasmin OS=Canis lupus familiaris OX=9615 GN=HSP90B1 PE=1 SV=1
78.71_1775.9467n	0	2	#3637,#1104	2,3	78.707	1775.95	5.9291	TVSDLAVVLFETATLR	[N-term] Acetyl N-TERM	P41148	ENPL_CANLF Endoplasmin OS=Canis lupus familiaris OX=9615 GN=HSP90B1 PE=1 SV=1
71.40_1484.7480n	1	1	#1432	2	71.4021	1484.75	8.6521	GVVDSDDLPLNVSR		P41148	ENPL_CANLF Endoplasmin OS=Canis lupus familiaris OX=9615 GN=HSP90B1 PE=1 SV=1
65.91_2245.0487n	3	3	#29568,#1512,#11204	2,3,4	65.9109	2245.05	8.2745	FQSSHHPSDITSLDQYVER		P41148	ENPL_CANLF Endoplasmin OS=Canis lupus familiaris OX=9615 GN=HSP90B1 PE=1 SV=1
65.52_2245.0793n	1	1	#15970	3	65.5163	2245.08	7.0622	FQSSHHPSDITSLDQYVER		P41148	ENPL_CANLF Endoplasmin OS=Canis lupus familiaris OX=9615 GN=HSP90B1 PE=1 SV=1
82.39_1733.9640n	0	2	#5406,#1695	2,3	82.3905	1733.96	6.1431	TVSDLAVVLFETATLR		P41148	ENPL_CANLF Endoplasmin OS=Canis lupus familiaris OX=9615 GN=HSP90B1 PE=1 SV=1
74.18_1733.9439n	1	1	#46169	3	74.182	1733.94	6.2194	TVSDLAVVLFETATLR		P41148	ENPL_CANLF Endoplasmin OS=Canis lupus familiaris OX=9615 GN=HSP90B1 PE=1 SV=1
87.95_1295.7544n	1	1	#1827	2	87.95	1295.75	5.9574	IMKAQAYQTGK	[5] Deamidation Q|[8] Deamidation Q	P41148	ENPL_CANLF Endoplasmin OS=Canis lupus familiaris OX=9615 GN=HSP90B1 PE=1 SV=1
40.36_1142.5683n	2	2	#14207,#1850	2,3	40.3555	1142.57	6.5835	GLFDEYGSKK		P41148	ENPL_CANLF Endoplasmin OS=Canis lupus familiaris OX=9615 GN=HSP90B1 PE=1 SV=1
58.21_1142.5586n	1	1	#41528	2	58.2117	1142.56	5.208	GLFDEYGSKK		P41148	ENPL_CANLF Endoplasmin OS=Canis lupus familiaris OX=9615 GN=HSP90B1 PE=1 SV=1
58.81_1142.5929n	1	1	#50188	2	58.8123	1142.59	5.7987	GLFDEYGSKK		P41148	ENPL_CANLF Endoplasmin OS=Canis lupus familiaris OX=9615 GN=HSP90B1 PE=1 SV=1
65.94_1142.5473n	1	1	#21900	2	65.9395	1142.55	5.1452	GLFDEYGSKK		P41148	ENPL_CANLF Endoplasmin OS=Canis lupus familiaris OX=9615 GN=HSP90B1 PE=1 SV=1
66.04_1142.5619n	1	1	#37824	2	66.0425	1142.56	5.1452	GLFDEYGSKK		P41148	ENPL_CANLF Endoplasmin OS=Canis lupus familiaris OX=9615 GN=HSP90B1 PE=1 SV=1
44.39_847.4967n	1	1	#1900	2	44.3913	847.497	6.1713	KTLDMIK		P41148	ENPL_CANLF Endoplasmin OS=Canis lupus familiaris OX=9615 GN=HSP90B1 PE=1 SV=1
44.56_847.4806n	1	1	#78287	2	44.5629	847.481	6.1713	KTLDMIK		P41148	ENPL_CANLF Endoplasmin OS=Canis lupus familiaris OX=9615 GN=HSP90B1 PE=1 SV=1
45.17_847.4774n	1	1	#63888	2	45.175	847.477	6.3979	KTLDMIK		P41148	ENPL_CANLF Endoplasmin OS=Canis lupus familiaris OX=9615 GN=HSP90B1 PE=1 SV=1
35.85_1030.5027n	1	1	#7677	2	35.8451	1030.5	5.2821	IYFMAGSSR		P41148	ENPL_CANLF Endoplasmin OS=Canis lupus familiaris OX=9615 GN=HSP90B1 PE=1 SV=1
63.26_1030.5350n	1	1	#2012	2	63.2626	1030.54	7.2827	IYFMAGSSR		P41148	ENPL_CANLF Endoplasmin OS=Canis lupus familiaris OX=9615 GN=HSP90B1 PE=1 SV=1
63.40_1030.4999n	1	1	#13685	2	63.3999	1030.5	7.4194	IYFMAGSSR		P41148	ENPL_CANLF Endoplasmin OS=Canis lupus familiaris OX=9615 GN=HSP90B1 PE=1 SV=1
63.47_2272.2235n	2	2	#9727,#2072	3,4	63.4685	2272.22	5.9499	LISLTDENALAGNEELTVKIK	[8] Deamidation N|[13] Deamidation N	P41148	ENPL_CANLF Endoplasmin OS=Canis lupus familiaris OX=9615 GN=HSP90B1 PE=1 SV=1
57.74_992.5314n	0	1	#2096	2	57.737	992.531	---	SGYLLPDTK		P41148	ENPL_CANLF Endoplasmin OS=Canis lupus familiaris OX=9615 GN=HSP90B1 PE=1 SV=1
60.11_992.5183n	1	1	#6089	2	60.1051	992.518	7.9813	SGYLLPDTK		P41148	ENPL_CANLF Endoplasmin OS=Canis lupus familiaris OX=9615 GN=HSP90B1 PE=1 SV=1
76.08_1750.8323n	0	1	#2149	3	76.0752	1750.83	7.1516	RVFITDDFHDMMPK		P41148	ENPL_CANLF Endoplasmin OS=Canis lupus familiaris OX=9615 GN=HSP90B1 PE=1 SV=1
76.09_1750.8200n	0	1	#38520	2	76.0923	1750.82	7.1165	RVFITDDFHDMMPK		P41148	ENPL_CANLF Endoplasmin OS=Canis lupus familiaris OX=9615 GN=HSP90B1 PE=1 SV=1
52.38_1149.5417n	1	1	#2361	2	52.377	1149.54	8.1617	EAESSPFVER		P41148	ENPL_CANLF Endoplasmin OS=Canis lupus familiaris OX=9615 GN=HSP90B1 PE=1 SV=1
85.31_2727.3649n	0	1	#2495	3	85.3075	2727.36	5.6554	TDDEVVQREEEAIQLDGLNASQIR		P41148	ENPL_CANLF Endoplasmin OS=Canis lupus familiaris OX=9615 GN=HSP90B1 PE=1 SV=1
50.52_981.4848n	1	1	#2502	2	50.5179	981.485	8.0986	SGTSEFLNK		P41148	ENPL_CANLF Endoplasmin OS=Canis lupus familiaris OX=9615 GN=HSP90B1 PE=1 SV=1
56.18_807.4124n	0	1	#2628	2	56.181	807.412	4.9331	EFGTNIK		P41148	ENPL_CANLF Endoplasmin OS=Canis lupus familiaris OX=9615 GN=HSP90B1 PE=1 SV=1
48.52_807.4005n	1	1	#19839	2	48.5214	807.4	6.4148	EFGTNIK		P41148	ENPL_CANLF Endoplasmin OS=Canis lupus familiaris OX=9615 GN=HSP90B1 PE=1 SV=1
76.50_1186.6735n	1	1	#2683	2	76.5042	1186.67	8.183	SILFVPTSAPR		P41148	ENPL_CANLF Endoplasmin OS=Canis lupus familiaris OX=9615 GN=HSP90B1 PE=1 SV=1
64.20_1253.6406n	1	1	#2703	2	64.2007	1253.64	7.281	IMKAQAYQTGK	[2] Oxidation M	P41148	ENPL_CANLF Endoplasmin OS=Canis lupus familiaris OX=9615 GN=HSP90B1 PE=1 SV=1
86.28_2349.1917n	0	2	#2848,#11591	3,4	86.2799	2349.19	6.0269	GVVDSDDLPLNVSRETLQQHK		P41148	ENPL_CANLF Endoplasmin OS=Canis lupus familiaris OX=9615 GN=HSP90B1 PE=1 SV=1
69.47_1437.7260n	1	1	#2899	2	69.4744	1437.73	6.3653	LGVIEDHSNRTR	[N-term] Acetyl N-TERM	P41148	ENPL_CANLF Endoplasmin OS=Canis lupus familiaris OX=9615 GN=HSP90B1 PE=1 SV=1
94.56_2119.0838n	0	1	#3041	3	94.5561	2119.08	7.8014	EAIEKEFEPLLNWMKDK		P41148	ENPL_CANLF Endoplasmin OS=Canis lupus familiaris OX=9615 GN=HSP90B1 PE=1 SV=1
94.57_2119.0858n	1	1	#111332	2	94.5733	2119.09	7.5255	EAIEKEFEPLLNWMKDK		P41148	ENPL_CANLF Endoplasmin OS=Canis lupus familiaris OX=9615 GN=HSP90B1 PE=1 SV=1
44.17_1138.5740n	1	1	#3253	2	44.1682	1138.57	7.9589	LGVIEDHSNR		P41148	ENPL_CANLF Endoplasmin OS=Canis lupus familiaris OX=9615 GN=HSP90B1 PE=1 SV=1
44.17_1138.5795n	1	1	#8086	3	44.1682	1138.58	7.9589	LGVIEDHSNR		P41148	ENPL_CANLF Endoplasmin OS=Canis lupus familiaris OX=9615 GN=HSP90B1 PE=1 SV=1
65.92_1138.5656n	0	1	#7949	2	65.9224	1138.57	5.3668	LGVIEDHSNR		P41148	ENPL_CANLF Endoplasmin OS=Canis lupus familiaris OX=9615 GN=HSP90B1 PE=1 SV=1
48.64_1402.6558n	0	1	#3315	2	48.6415	1402.66	6.1952	QDKIYFMAGSSR	[1] Deamidation Q	P41148	ENPL_CANLF Endoplasmin OS=Canis lupus familiaris OX=9615 GN=HSP90B1 PE=1 SV=1
82.03_1769.9228n	0	1	#4495	2	82.0302	1769.92	6.1968	EKNLLHVTDTGVGMTR		P41148	ENPL_CANLF Endoplasmin OS=Canis lupus familiaris OX=9615 GN=HSP90B1 PE=1 SV=1
82.10_1769.9213n	0	1	#3726	2	82.0988	1769.92	6.1968	EKNLLHVTDTGVGMTR		P41148	ENPL_CANLF Endoplasmin OS=Canis lupus familiaris OX=9615 GN=HSP90B1 PE=1 SV=1
44.65_907.4329n	1	1	#3841	2	44.6487	907.433	6.5571	AQAYQTGK	[N-term] Acetyl N-TERM	P41148	ENPL_CANLF Endoplasmin OS=Canis lupus familiaris OX=9615 GN=HSP90B1 PE=1 SV=1
41.74_1503.7941n	0	3	#57485,#4027,#70929	2,3,4	41.7427	1503.79	5.2062	EAESSPFVERLLK		P41148	ENPL_CANLF Endoplasmin OS=Canis lupus familiaris OX=9615 GN=HSP90B1 PE=1 SV=1
72.22_1503.7906n	1	1	#29272	2	72.2201	1503.79	6.4809	EAESSPFVERLLK		P41148	ENPL_CANLF Endoplasmin OS=Canis lupus familiaris OX=9615 GN=HSP90B1 PE=1 SV=1
69.95_2111.1027n	1	1	#9767	4	69.9493	2111.1	7.1204	NLLHVTDTGVGMTREELVK		P41148	ENPL_CANLF Endoplasmin OS=Canis lupus familiaris OX=9615 GN=HSP90B1 PE=1 SV=1
70.04_2111.1200n	1	1	#4087	3	70.0351	2111.12	7.1204	NLLHVTDTGVGMTREELVK		P41148	ENPL_CANLF Endoplasmin OS=Canis lupus familiaris OX=9615 GN=HSP90B1 PE=1 SV=1
44.19_1025.4898n	1	1	#4325	2	44.1853	1025.49	0	GVIEDHSNR		P41148	ENPL_CANLF Endoplasmin OS=Canis lupus familiaris OX=9615 GN=HSP90B1 PE=1 SV=1
44.20_1025.4934n	1	1	#7877	2	44.2025	1025.49	0	GVIEDHSNR		P41148	ENPL_CANLF Endoplasmin OS=Canis lupus familiaris OX=9615 GN=HSP90B1 PE=1 SV=1
50.54_963.4688n	1	1	#4569	2	50.535	963.469	0	SGTSEFLNK	[C-term] Dehydrated	P41148	ENPL_CANLF Endoplasmin OS=Canis lupus familiaris OX=9615 GN=HSP90B1 PE=1 SV=1
81.07_2029.0520n	1	1	#4595	2	81.075	2029.05	8.4502	LISLTDENALAGNEELTVK		P41148	ENPL_CANLF Endoplasmin OS=Canis lupus familiaris OX=9615 GN=HSP90B1 PE=1 SV=1
83.97_1554.7494n	1	1	#4751	2	83.9748	1554.75	5.7494	SGYLLPDTKAYGDR		P41148	ENPL_CANLF Endoplasmin OS=Canis lupus familiaris OX=9615 GN=HSP90B1 PE=1 SV=1
61.71_1121.6437n	0	1	#5399	2	61.7125	1121.64	6.2096	HPLIKDMLR		P41148	ENPL_CANLF Endoplasmin OS=Canis lupus familiaris OX=9615 GN=HSP90B1 PE=1 SV=1
56.32_1121.6381n	1	1	#51634	3	56.3183	1121.64	6.1173	HPLIKDMLR		P41148	ENPL_CANLF Endoplasmin OS=Canis lupus familiaris OX=9615 GN=HSP90B1 PE=1 SV=1
56.63_1121.6253n	1	1	#43747	3	56.6272	1121.63	7.5215	HPLIKDMLR		P41148	ENPL_CANLF Endoplasmin OS=Canis lupus familiaris OX=9615 GN=HSP90B1 PE=1 SV=1
82.10_1121.6033n	1	1	#74415	2	82.0988	1121.6	5.2872	HPLIKDMLR		P41148	ENPL_CANLF Endoplasmin OS=Canis lupus familiaris OX=9615 GN=HSP90B1 PE=1 SV=1
46.16_1277.6222n	1	1	#65421	3	46.1646	1277.62	6.0752	KEAESSPFVER		P41148	ENPL_CANLF Endoplasmin OS=Canis lupus familiaris OX=9615 GN=HSP90B1 PE=1 SV=1
58.88_1277.6017n	1	1	#5673	3	58.8809	1277.6	5.7124	KEAESSPFVER		P41148	ENPL_CANLF Endoplasmin OS=Canis lupus familiaris OX=9615 GN=HSP90B1 PE=1 SV=1
83.21_1277.6255n	1	1	#36990	2	83.2083	1277.63	6.3139	KEAESSPFVER		P41148	ENPL_CANLF Endoplasmin OS=Canis lupus familiaris OX=9615 GN=HSP90B1 PE=1 SV=1
55.98_875.4493n	1	1	#5775	2	55.9751	875.449	7.5684	TFEINPR		P41148	ENPL_CANLF Endoplasmin OS=Canis lupus familiaris OX=9615 GN=HSP90B1 PE=1 SV=1
54.59_2728.2748n	2	2	#7737,#5829	3,4	54.5879	2728.27	5.7587	LTESPCALVASQYGWSGNMERIMK	[6] Carbamidomethyl C|[12] Deamidation Q	P41148	ENPL_CANLF Endoplasmin OS=Canis lupus familiaris OX=9615 GN=HSP90B1 PE=1 SV=1
54.61_2728.2652n	1	1	#11672	3	54.6136	2728.27	5.7587	LTESPCALVASQYGWSGNMERIMK	[6] Carbamidomethyl C|[12] Deamidation Q	P41148	ENPL_CANLF Endoplasmin OS=Canis lupus familiaris OX=9615 GN=HSP90B1 PE=1 SV=1
69.44_1395.7226n	2	2	#6094,#6042	2,3	69.4401	1395.72	5.1586	LGVIEDHSNRTR		P41148	ENPL_CANLF Endoplasmin OS=Canis lupus familiaris OX=9615 GN=HSP90B1 PE=1 SV=1
74.27_1395.7162n	1	1	#41272	2	74.2678	1395.72	6.0377	LGVIEDHSNRTR		P41148	ENPL_CANLF Endoplasmin OS=Canis lupus familiaris OX=9615 GN=HSP90B1 PE=1 SV=1
74.30_1395.7242n	1	1	#47491	2	74.3021	1395.72	6.0377	LGVIEDHSNRTR		P41148	ENPL_CANLF Endoplasmin OS=Canis lupus familiaris OX=9615 GN=HSP90B1 PE=1 SV=1
66.21_1395.7290n	0	1	#14846	3	66.2141	1395.73	5.454	LGVIEDHSNRTR		P41148	ENPL_CANLF Endoplasmin OS=Canis lupus familiaris OX=9615 GN=HSP90B1 PE=1 SV=1
53.12_2136.0145n	2	2	#87128,#6125	2,3	53.1178	2136.01	7.6561	AQAYQTGKDISTNYYASQK		P41148	ENPL_CANLF Endoplasmin OS=Canis lupus familiaris OX=9615 GN=HSP90B1 PE=1 SV=1
63.04_782.4302n	1	1	#6174	2	63.0395	782.43	8.2712	YLNFVK		P41148	ENPL_CANLF Endoplasmin OS=Canis lupus familiaris OX=9615 GN=HSP90B1 PE=1 SV=1
68.55_1928.8649n	1	1	#17000	2	68.5535	1928.86	5.6541	EFGTNIKLGVIEDHSNR	[16] Deamidation N	P41148	ENPL_CANLF Endoplasmin OS=Canis lupus familiaris OX=9615 GN=HSP90B1 PE=1 SV=1
68.69_1928.9798n	1	1	#6258	2	68.6908	1928.98	5.6541	EFGTNIKLGVIEDHSNR	[16] Deamidation N	P41148	ENPL_CANLF Endoplasmin OS=Canis lupus familiaris OX=9615 GN=HSP90B1 PE=1 SV=1
34.91_1189.6122n	1	1	#61041	2	34.907	1189.61	6.2346	TKESREAIEK		P41148	ENPL_CANLF Endoplasmin OS=Canis lupus familiaris OX=9615 GN=HSP90B1 PE=1 SV=1
38.59_1189.6168n	1	1	#6320	2	38.5907	1189.62	6.259	TKESREAIEK		P41148	ENPL_CANLF Endoplasmin OS=Canis lupus familiaris OX=9615 GN=HSP90B1 PE=1 SV=1
43.18_1189.6181n	1	1	#101200	2	43.1785	1189.62	5.8201	TKESREAIEK		P41148	ENPL_CANLF Endoplasmin OS=Canis lupus familiaris OX=9615 GN=HSP90B1 PE=1 SV=1
52.82_1161.6059n	0	1	#6558	2	52.8232	1161.61	5.5667	FQNVAKEGVK	[N-term] Acetyl N-TERM|[2] Deamidation Q	P41148	ENPL_CANLF Endoplasmin OS=Canis lupus familiaris OX=9615 GN=HSP90B1 PE=1 SV=1
52.82_1161.6045n	0	1	#8890	2	52.8232	1161.6	5.5667	FQNVAKEGVK	[N-term] Acetyl N-TERM|[2] Deamidation Q	P41148	ENPL_CANLF Endoplasmin OS=Canis lupus familiaris OX=9615 GN=HSP90B1 PE=1 SV=1
75.09_1139.5498n	1	1	#7004	2	75.0857	1139.55	5.8267	LGVIEDHSNR	[9] Deamidation N	P41148	ENPL_CANLF Endoplasmin OS=Canis lupus familiaris OX=9615 GN=HSP90B1 PE=1 SV=1
85.45_3337.5733n	2	2	#46775,#7318	3,4	85.4533	3337.57	6.2459	VIVTSKHNNDTQHIWESDSNEFSVIADPR		P41148	ENPL_CANLF Endoplasmin OS=Canis lupus familiaris OX=9615 GN=HSP90B1 PE=1 SV=1
34.62_876.4261n	1	1	#7825	2	34.6153	876.426	6.2434	TFEINPR	[5] Deamidation N	P41148	ENPL_CANLF Endoplasmin OS=Canis lupus familiaris OX=9615 GN=HSP90B1 PE=1 SV=1
34.63_876.4249n	1	1	#11976	2	34.6325	876.425	6.2434	TFEINPR	[5] Deamidation N	P41148	ENPL_CANLF Endoplasmin OS=Canis lupus familiaris OX=9615 GN=HSP90B1 PE=1 SV=1
61.93_876.4300n	1	1	#11248	2	61.9299	876.43	---	TFEINPR	[5] Deamidation N	P41148	ENPL_CANLF Endoplasmin OS=Canis lupus familiaris OX=9615 GN=HSP90B1 PE=1 SV=1
50.91_1289.5583n	1	1	#8552	2	50.9126	1289.56	5.4673	DISTNYYASQK	[10] Deamidation Q	P41148	ENPL_CANLF Endoplasmin OS=Canis lupus familiaris OX=9615 GN=HSP90B1 PE=1 SV=1
69.83_1933.0253n	2	2	#55740,#8668	2,3	69.8349	1933.03	5.4222	EIFLRELISNASDALDK		P41148	ENPL_CANLF Endoplasmin OS=Canis lupus familiaris OX=9615 GN=HSP90B1 PE=1 SV=1
51.78_918.5208n	1	1	#9720	2	51.7821	918.521	6.845	NKEIFLR		P41148	ENPL_CANLF Endoplasmin OS=Canis lupus familiaris OX=9615 GN=HSP90B1 PE=1 SV=1
49.00_1166.5352n	1	1	#9955	2	48.9962	1166.54	5.111	EGVKFDESEK		P41148	ENPL_CANLF Endoplasmin OS=Canis lupus familiaris OX=9615 GN=HSP90B1 PE=1 SV=1
53.21_1928.0067n	1	1	#10212	3	53.2122	1928.01	5.5753	EFGTNIKLGVIEDHSNR		P41148	ENPL_CANLF Endoplasmin OS=Canis lupus familiaris OX=9615 GN=HSP90B1 PE=1 SV=1
64.17_1927.9640n	1	1	#114850	2	64.1664	1927.96	5.898	EFGTNIKLGVIEDHSNR		P41148	ENPL_CANLF Endoplasmin OS=Canis lupus familiaris OX=9615 GN=HSP90B1 PE=1 SV=1
95.31_3103.4918n	1	1	#10751	3	95.3054	3103.49	8.0735	GYEVIYLTEPVDEYCIQALPEFDGKR	[15] Carbamidomethyl C	P41148	ENPL_CANLF Endoplasmin OS=Canis lupus familiaris OX=9615 GN=HSP90B1 PE=1 SV=1
58.94_1426.6779n	0	1	#11205	2	58.9439	1426.68	6.0975	SEKFAFQAEVNR	[7] Deamidation Q|[11] Deamidation N	P41148	ENPL_CANLF Endoplasmin OS=Canis lupus familiaris OX=9615 GN=HSP90B1 PE=1 SV=1
82.58_1321.6431n	1	1	#11311	2	82.5792	1321.64	6.6211	EFEPLLNWMK	[9] Oxidation M	P41148	ENPL_CANLF Endoplasmin OS=Canis lupus familiaris OX=9615 GN=HSP90B1 PE=1 SV=1
69.66_1846.7861n	1	1	#11433	2	69.6632	1846.79	6.4288	ADDEVDVDGTVEEDLGK	[N-term] Acetyl N-TERM	P41148	ENPL_CANLF Endoplasmin OS=Canis lupus familiaris OX=9615 GN=HSP90B1 PE=1 SV=1
69.27_2176.1372n	1	1	#11642	3	69.2685	2176.14	5.4046	NKEIFLRELISNASDALDK	[12] Deamidation N	P41148	ENPL_CANLF Endoplasmin OS=Canis lupus familiaris OX=9615 GN=HSP90B1 PE=1 SV=1
47.62_1084.5622n	1	1	#12000	2	47.6176	1084.56	5.5442	LSLNIDPDAK		P41148	ENPL_CANLF Endoplasmin OS=Canis lupus familiaris OX=9615 GN=HSP90B1 PE=1 SV=1
58.04_1084.5715n	1	1	#80814	2	58.0401	1084.57	6.4396	LSLNIDPDAK		P41148	ENPL_CANLF Endoplasmin OS=Canis lupus familiaris OX=9615 GN=HSP90B1 PE=1 SV=1
86.13_1878.9301n	1	1	#12022	2	86.1254	1878.93	6.0174	YSQFINFPIYVWSSK	[3] Deamidation Q	P41148	ENPL_CANLF Endoplasmin OS=Canis lupus familiaris OX=9615 GN=HSP90B1 PE=1 SV=1
91.35_2491.2125n	1	1	#12106	3	91.3474	2491.21	6.7437	ESREAIEKEFEPLLNWMKDK		P41148	ENPL_CANLF Endoplasmin OS=Canis lupus familiaris OX=9615 GN=HSP90B1 PE=1 SV=1
44.17_869.4002n	1	1	#12165	2	44.1682	869.4	0	IEDHSNR		P41148	ENPL_CANLF Endoplasmin OS=Canis lupus familiaris OX=9615 GN=HSP90B1 PE=1 SV=1
82.84_1305.6397n	1	1	#12322	2	82.8366	1305.64	6.6891	EFEPLLNWMK		P41148	ENPL_CANLF Endoplasmin OS=Canis lupus familiaris OX=9615 GN=HSP90B1 PE=1 SV=1
45.52_1003.5341n	1	1	#43740	2	45.5182	1003.53	5.895	KTFEINPR		P41148	ENPL_CANLF Endoplasmin OS=Canis lupus familiaris OX=9615 GN=HSP90B1 PE=1 SV=1
48.88_1003.5429n	1	1	#12549	2	48.8818	1003.54	6.4879	KTFEINPR		P41148	ENPL_CANLF Endoplasmin OS=Canis lupus familiaris OX=9615 GN=HSP90B1 PE=1 SV=1
59.89_1389.6421n	0	1	#36137	2	59.8877	1389.64	5.7385	EGSRTDDEVVQR		P41148	ENPL_CANLF Endoplasmin OS=Canis lupus familiaris OX=9615 GN=HSP90B1 PE=1 SV=1
60.02_1389.6368n	0	1	#12595	2	60.0193	1389.64	5.7385	EGSRTDDEVVQR		P41148	ENPL_CANLF Endoplasmin OS=Canis lupus familiaris OX=9615 GN=HSP90B1 PE=1 SV=1
79.39_1585.8147n	1	1	#12615	2	79.3877	1585.81	6.1711	ELISNASDALDKIR	[N-term] Acetyl N-TERM	P41148	ENPL_CANLF Endoplasmin OS=Canis lupus familiaris OX=9615 GN=HSP90B1 PE=1 SV=1
44.19_968.5025n	1	1	#12630	2	44.1853	968.503	0	VIEDHSNR		P41148	ENPL_CANLF Endoplasmin OS=Canis lupus familiaris OX=9615 GN=HSP90B1 PE=1 SV=1
44.19_968.4655n	1	1	#14156	2	44.1853	968.465	0	VIEDHSNR		P41148	ENPL_CANLF Endoplasmin OS=Canis lupus familiaris OX=9615 GN=HSP90B1 PE=1 SV=1
71.16_1543.7834n	1	1	#88982	2	71.1619	1543.78	8.0517	ELISNASDALDKIR		P41148	ENPL_CANLF Endoplasmin OS=Canis lupus familiaris OX=9615 GN=HSP90B1 PE=1 SV=1
71.23_1543.8257n	1	1	#30593	3	71.2305	1543.83	8.0517	ELISNASDALDKIR		P41148	ENPL_CANLF Endoplasmin OS=Canis lupus familiaris OX=9615 GN=HSP90B1 PE=1 SV=1
71.26_1543.8091n	1	1	#13142	2	71.2648	1543.81	8.0517	ELISNASDALDKIR		P41148	ENPL_CANLF Endoplasmin OS=Canis lupus familiaris OX=9615 GN=HSP90B1 PE=1 SV=1
41.95_1158.6038n	1	1	#59448	2	41.9487	1158.6	6.6581	IYFMAGSSRK		P41148	ENPL_CANLF Endoplasmin OS=Canis lupus familiaris OX=9615 GN=HSP90B1 PE=1 SV=1
55.19_1158.6140n	1	1	#13145	2	55.1914	1158.61	6.7753	IYFMAGSSRK		P41148	ENPL_CANLF Endoplasmin OS=Canis lupus familiaris OX=9615 GN=HSP90B1 PE=1 SV=1
74.82_3891.8333n	1	1	#13244	4	74.8168	3891.83	6.7683	ALWVLGLCCVLLTFGSVRADDEVDVDGTVEEDLGK	[N-term] Acetyl N-TERM|[8] Carbamidomethyl C|[9] Carbamidomethyl C	P41148	ENPL_CANLF Endoplasmin OS=Canis lupus familiaris OX=9615 GN=HSP90B1 PE=1 SV=1
52.15_1288.6008n	1	1	#13337	2	52.1539	1288.6	8.0146	DISTNYYASQK		P41148	ENPL_CANLF Endoplasmin OS=Canis lupus familiaris OX=9615 GN=HSP90B1 PE=1 SV=1
65.58_1014.4640n	1	1	#13464	2	65.5849	1014.46	7.3226	GLFDEYGSK		P41148	ENPL_CANLF Endoplasmin OS=Canis lupus familiaris OX=9615 GN=HSP90B1 PE=1 SV=1
98.55_1875.9582n	1	1	#13775	3	98.5484	1875.96	7.49	EAIEKEFEPLLNWMK		P41148	ENPL_CANLF Endoplasmin OS=Canis lupus familiaris OX=9615 GN=HSP90B1 PE=1 SV=1
103.14_1877.9229n	1	1	#14194	2	103.135	1877.92	7.8105	YSQFINFPIYVWSSK		P41148	ENPL_CANLF Endoplasmin OS=Canis lupus familiaris OX=9615 GN=HSP90B1 PE=1 SV=1
78.33_1591.7534n	0	1	#14666	2	78.3295	1591.75	6.3429	EFEPLLNWMKDK	[N-term] Acetyl N-TERM|[7] Deamidation N	P41148	ENPL_CANLF Endoplasmin OS=Canis lupus familiaris OX=9615 GN=HSP90B1 PE=1 SV=1
42.62_1591.7837n	1	1	#53070	3	42.6179	1591.78	5.7929	EFEPLLNWMKDK	[N-term] Acetyl N-TERM|[7] Deamidation N	P41148	ENPL_CANLF Endoplasmin OS=Canis lupus familiaris OX=9615 GN=HSP90B1 PE=1 SV=1
47.86_1188.5750n	0	1	#14878	2	47.8579	1188.57	0	STNYYASQKK		P41148	ENPL_CANLF Endoplasmin OS=Canis lupus familiaris OX=9615 GN=HSP90B1 PE=1 SV=1
47.79_1188.5793n	1	1	#24236	2	47.7892	1188.58	0	STNYYASQKK		P41148	ENPL_CANLF Endoplasmin OS=Canis lupus familiaris OX=9615 GN=HSP90B1 PE=1 SV=1
81.18_2355.0881n	1	1	#14914	3	81.1779	2355.09	6.1652	LTESPCALVASQYGWSGNMER	[6] Carbamidomethyl C	P41148	ENPL_CANLF Endoplasmin OS=Canis lupus familiaris OX=9615 GN=HSP90B1 PE=1 SV=1
81.21_2355.0680n	1	1	#17457	3	81.2122	2355.07	7.287	LTESPCALVASQYGWSGNMER	[6] Carbamidomethyl C	P41148	ENPL_CANLF Endoplasmin OS=Canis lupus familiaris OX=9615 GN=HSP90B1 PE=1 SV=1
47.26_1554.7803n	2	2	#25322,#15244	2,3	47.2572	1554.78	6.2737	NLLHVTDTGVGMTR	[N-term] Acetyl N-TERM	P41148	ENPL_CANLF Endoplasmin OS=Canis lupus familiaris OX=9615 GN=HSP90B1 PE=1 SV=1
58.69_1554.7934n	1	1	#21533	2	58.6922	1554.79	5.6283	NLLHVTDTGVGMTR	[N-term] Acetyl N-TERM	P41148	ENPL_CANLF Endoplasmin OS=Canis lupus familiaris OX=9615 GN=HSP90B1 PE=1 SV=1
58.71_1554.7934n	1	1	#41086	2	58.7094	1554.79	5.6283	NLLHVTDTGVGMTR	[N-term] Acetyl N-TERM	P41148	ENPL_CANLF Endoplasmin OS=Canis lupus familiaris OX=9615 GN=HSP90B1 PE=1 SV=1
59.49_1534.6958n	2	2	#15756,#100441	2,3	59.493	1534.7	7.3948	EVEDDEYKAFYK		P41148	ENPL_CANLF Endoplasmin OS=Canis lupus familiaris OX=9615 GN=HSP90B1 PE=1 SV=1
63.93_891.4793n	0	1	#17141	2	63.9261	891.479	5.4473	STAEKDEL		P41148	ENPL_CANLF Endoplasmin OS=Canis lupus familiaris OX=9615 GN=HSP90B1 PE=1 SV=1
82.90_1526.7621n	0	1	#72466	2	82.8995	1526.76	6.363	GVVDSDDLPLNVSR	[N-term] Acetyl N-TERM	P41148	ENPL_CANLF Endoplasmin OS=Canis lupus familiaris OX=9615 GN=HSP90B1 PE=1 SV=1
83.07_1526.7598n	0	1	#17308	2	83.0711	1526.76	6.363	GVVDSDDLPLNVSR	[N-term] Acetyl N-TERM	P41148	ENPL_CANLF Endoplasmin OS=Canis lupus familiaris OX=9615 GN=HSP90B1 PE=1 SV=1
74.51_1394.7652n	1	1	#17450	2	74.508	1394.77	5.9364	MMKLIINSLYK	[N-term] Acetyl N-TERM	P41148	ENPL_CANLF Endoplasmin OS=Canis lupus familiaris OX=9615 GN=HSP90B1 PE=1 SV=1
74.51_1394.7534n	1	1	#29687	2	74.508	1394.75	5.9364	MMKLIINSLYK	[N-term] Acetyl N-TERM	P41148	ENPL_CANLF Endoplasmin OS=Canis lupus familiaris OX=9615 GN=HSP90B1 PE=1 SV=1
87.58_2300.1905n	1	1	#17651	3	87.5782	2300.19	5.7076	IRLISLTDENALAGNEELTVK	[10] Deamidation N|[15] Deamidation N	P41148	ENPL_CANLF Endoplasmin OS=Canis lupus familiaris OX=9615 GN=HSP90B1 PE=1 SV=1
65.58_2440.1888n	0	1	#17809	3	65.5849	2440.19	5.9135	EEEAIQLDGLNASQIRELREK		P41148	ENPL_CANLF Endoplasmin OS=Canis lupus familiaris OX=9615 GN=HSP90B1 PE=1 SV=1
40.60_962.5916n	1	1	#18239	2	40.6043	962.592	5.3384	LIINSLYK		P41148	ENPL_CANLF Endoplasmin OS=Canis lupus familiaris OX=9615 GN=HSP90B1 PE=1 SV=1
71.28_962.5807n	1	1	#35647	2	71.282	962.581	7.6951	LIINSLYK		P41148	ENPL_CANLF Endoplasmin OS=Canis lupus familiaris OX=9615 GN=HSP90B1 PE=1 SV=1
60.97_1306.6280n	0	1	#19226	2	60.9746	1306.63	6.0396	EFEPLLNWMK	[7] Deamidation N	P41148	ENPL_CANLF Endoplasmin OS=Canis lupus familiaris OX=9615 GN=HSP90B1 PE=1 SV=1
40.91_1306.6130n	1	1	#108427	2	40.9132	1306.61	5.4804	EFEPLLNWMK	[7] Deamidation N	P41148	ENPL_CANLF Endoplasmin OS=Canis lupus familiaris OX=9615 GN=HSP90B1 PE=1 SV=1
40.93_1306.6258n	1	1	#75601	2	40.9303	1306.63	5.4804	EFEPLLNWMK	[7] Deamidation N	P41148	ENPL_CANLF Endoplasmin OS=Canis lupus familiaris OX=9615 GN=HSP90B1 PE=1 SV=1
76.87_1917.9656n	2	2	#19252,#21951	2,3	76.8702	1917.97	6.4228	EAIEKEFEPLLNWMK	[N-term] Acetyl N-TERM	P41148	ENPL_CANLF Endoplasmin OS=Canis lupus familiaris OX=9615 GN=HSP90B1 PE=1 SV=1
82.60_1594.7281n	0	2	#19360,#20784	2,3	82.6049	1594.73	7.8558	VFITDDFHDMMPK		P41148	ENPL_CANLF Endoplasmin OS=Canis lupus familiaris OX=9615 GN=HSP90B1 PE=1 SV=1
72.60_1396.7124n	0	1	#20086	2	72.5976	1396.71	6.0301	LGVIEDHSNRTR	[9] Deamidation N	P41148	ENPL_CANLF Endoplasmin OS=Canis lupus familiaris OX=9615 GN=HSP90B1 PE=1 SV=1
55.29_1396.7031n	2	2	#42894,#21143	2,3	55.2944	1396.7	5.8243	LGVIEDHSNRTR	[9] Deamidation N	P41148	ENPL_CANLF Endoplasmin OS=Canis lupus familiaris OX=9615 GN=HSP90B1 PE=1 SV=1
50.47_1228.6660n	1	1	#20088	2	50.4664	1228.67	5.7067	SILFVPTSAPR	[N-term] Acetyl N-TERM	P41148	ENPL_CANLF Endoplasmin OS=Canis lupus familiaris OX=9615 GN=HSP90B1 PE=1 SV=1
44.19_794.4063n	0	1	#20395	2	44.1853	794.406	7.0034	KSDYIK	[N-term] Acetyl N-TERM	P41148	ENPL_CANLF Endoplasmin OS=Canis lupus familiaris OX=9615 GN=HSP90B1 PE=1 SV=1
58.06_1274.6384n	1	1	#75148	2	58.0573	1274.64	5.9059	ELISNASDALDK		P41148	ENPL_CANLF Endoplasmin OS=Canis lupus familiaris OX=9615 GN=HSP90B1 PE=1 SV=1
60.31_1274.6269n	1	1	#39164	2	60.311	1274.63	7.344	ELISNASDALDK		P41148	ENPL_CANLF Endoplasmin OS=Canis lupus familiaris OX=9615 GN=HSP90B1 PE=1 SV=1
60.36_1274.6340n	1	1	#34356	2	60.3625	1274.63	6.6404	ELISNASDALDK		P41148	ENPL_CANLF Endoplasmin OS=Canis lupus familiaris OX=9615 GN=HSP90B1 PE=1 SV=1
60.52_1274.6334n	1	1	#27800	2	60.517	1274.63	6.3664	ELISNASDALDK		P41148	ENPL_CANLF Endoplasmin OS=Canis lupus familiaris OX=9615 GN=HSP90B1 PE=1 SV=1
68.55_1274.6595n	1	1	#20397	2	68.5535	1274.66	5.8639	ELISNASDALDK		P41148	ENPL_CANLF Endoplasmin OS=Canis lupus familiaris OX=9615 GN=HSP90B1 PE=1 SV=1
70.45_1274.6536n	1	1	#27923	2	70.4469	1274.65	5.4755	ELISNASDALDK		P41148	ENPL_CANLF Endoplasmin OS=Canis lupus familiaris OX=9615 GN=HSP90B1 PE=1 SV=1
85.74_2250.1518n	1	1	#86310	2	85.7365	2250.15	5.6243	YLNFVKGVVDSDDLPLNVSR	[17] Deamidation N	P41148	ENPL_CANLF Endoplasmin OS=Canis lupus familiaris OX=9615 GN=HSP90B1 PE=1 SV=1
104.74_2250.1715n	1	1	#20506	2	104.743	2250.17	5.3375	YLNFVKGVVDSDDLPLNVSR	[17] Deamidation N	P41148	ENPL_CANLF Endoplasmin OS=Canis lupus familiaris OX=9615 GN=HSP90B1 PE=1 SV=1
66.27_1528.7377n	1	1	#20807	2	66.2656	1528.74	6.2887	IADEKYNDTFWK		P41148	ENPL_CANLF Endoplasmin OS=Canis lupus familiaris OX=9615 GN=HSP90B1 PE=1 SV=1
79.85_1528.7368n	1	1	#86787	2	79.851	1528.74	5.4076	IADEKYNDTFWK		P41148	ENPL_CANLF Endoplasmin OS=Canis lupus familiaris OX=9615 GN=HSP90B1 PE=1 SV=1
74.25_2006.0403n	1	1	#20974	3	74.2506	2006.04	5.8743	KYSQFINFPIYVWSSK		P41148	ENPL_CANLF Endoplasmin OS=Canis lupus familiaris OX=9615 GN=HSP90B1 PE=1 SV=1
35.67_960.4345n	1	1	#38646	2	35.6734	960.435	5.3948	TDDEVVQR		P41148	ENPL_CANLF Endoplasmin OS=Canis lupus familiaris OX=9615 GN=HSP90B1 PE=1 SV=1
36.77_960.4480n	1	1	#22080	2	36.7659	960.448	7.1558	TDDEVVQR		P41148	ENPL_CANLF Endoplasmin OS=Canis lupus familiaris OX=9615 GN=HSP90B1 PE=1 SV=1
36.77_960.4483n	1	1	#74272	2	36.7659	960.448	7.1558	TDDEVVQR		P41148	ENPL_CANLF Endoplasmin OS=Canis lupus familiaris OX=9615 GN=HSP90B1 PE=1 SV=1
62.77_1417.6704n	1	1	#22673	2	62.7707	1417.67	5.9722	QDKIYFMAGSSR	[7] Oxidation M	P41148	ENPL_CANLF Endoplasmin OS=Canis lupus familiaris OX=9615 GN=HSP90B1 PE=1 SV=1
46.01_616.3510n	1	1	#22924	2	46.0102	616.351	---	EELVK		P41148	ENPL_CANLF Endoplasmin OS=Canis lupus familiaris OX=9615 GN=HSP90B1 PE=1 SV=1
62.82_744.4063n	1	1	#23311	2	62.8222	744.406	6.5161	KIADEK	[N-term] Acetyl N-TERM	P41148	ENPL_CANLF Endoplasmin OS=Canis lupus familiaris OX=9615 GN=HSP90B1 PE=1 SV=1
47.88_1416.6763n	1	1	#24259	3	47.875	1416.68	7.4737	DISTNYYASQKK		P41148	ENPL_CANLF Endoplasmin OS=Canis lupus familiaris OX=9615 GN=HSP90B1 PE=1 SV=1
49.27_705.3770n	1	1	#24643	2	49.2708	705.377	6.7828	FQNVAK		P41148	ENPL_CANLF Endoplasmin OS=Canis lupus familiaris OX=9615 GN=HSP90B1 PE=1 SV=1
65.91_1347.6546n	1	1	#25717	2	65.9052	1347.65	5.8601	EFEPLLNWMK	[N-term] Acetyl N-TERM	P41148	ENPL_CANLF Endoplasmin OS=Canis lupus familiaris OX=9615 GN=HSP90B1 PE=1 SV=1
91.36_2291.1937n	0	1	#26831	3	91.3646	2291.19	6.2825	YLNFVKGVVDSDDLPLNVSR	[N-term] Acetyl N-TERM	P41148	ENPL_CANLF Endoplasmin OS=Canis lupus familiaris OX=9615 GN=HSP90B1 PE=1 SV=1
101.71_3127.4993n	1	1	#27693	4	101.706	3127.5	6.1859	TDDEVVQREEEAIQLDGLNASQIRELR	[7] Deamidation Q|[22] Deamidation Q	P41148	ENPL_CANLF Endoplasmin OS=Canis lupus familiaris OX=9615 GN=HSP90B1 PE=1 SV=1
71.21_1975.0223n	1	1	#29752	2	71.2134	1975.02	5.8898	EIFLRELISNASDALDK	[N-term] Acetyl N-TERM	P41148	ENPL_CANLF Endoplasmin OS=Canis lupus familiaris OX=9615 GN=HSP90B1 PE=1 SV=1
59.44_1306.5821n	1	1	#74842	2	59.4415	1306.58	0	EDDEYKAFYK		P41148	ENPL_CANLF Endoplasmin OS=Canis lupus familiaris OX=9615 GN=HSP90B1 PE=1 SV=1
59.48_1306.5647n	1	1	#30316	2	59.4759	1306.56	0	EDDEYKAFYK		P41148	ENPL_CANLF Endoplasmin OS=Canis lupus familiaris OX=9615 GN=HSP90B1 PE=1 SV=1
76.54_986.5495n	1	1	#30409	2	76.5385	986.549	---	LFVPTSAPR		P41148	ENPL_CANLF Endoplasmin OS=Canis lupus familiaris OX=9615 GN=HSP90B1 PE=1 SV=1
83.72_2940.4618n	1	1	#31408	3	83.7231	2940.46	6.4249	VEKTVWDWELMNDIKPIWQRPSK	[N-term] Acetyl N-TERM|[19] Deamidation Q	P41148	ENPL_CANLF Endoplasmin OS=Canis lupus familiaris OX=9615 GN=HSP90B1 PE=1 SV=1
68.78_2072.0339n	1	1	#31464	3	68.7766	2072.03	5.9276	LISLTDENALAGNEELTVK	[N-term] Acetyl N-TERM|[13] Deamidation N	P41148	ENPL_CANLF Endoplasmin OS=Canis lupus familiaris OX=9615 GN=HSP90B1 PE=1 SV=1
97.14_2541.3270n	2	2	#78673,#31663	3,4	97.1385	2541.33	6.8534	TVWDWELMNDIKPIWQRPSK		P41148	ENPL_CANLF Endoplasmin OS=Canis lupus familiaris OX=9615 GN=HSP90B1 PE=1 SV=1
79.35_2169.1034n	1	1	#32505	2	79.3534	2169.1	6.3857	NLLHVTDTGVGMTREELVK	[N-term] Acetyl N-TERM|[12] Oxidation M	P41148	ENPL_CANLF Endoplasmin OS=Canis lupus familiaris OX=9615 GN=HSP90B1 PE=1 SV=1
81.32_2769.3336n	1	1	#56221	3	81.3152	2769.33	5.9261	LTESPCALVASQYGWSGNMERIMK	[N-term] Acetyl N-TERM|[6] Carbamidomethyl C	P41148	ENPL_CANLF Endoplasmin OS=Canis lupus familiaris OX=9615 GN=HSP90B1 PE=1 SV=1
81.37_2769.2733n	1	1	#34063	3	81.3667	2769.27	6.4232	LTESPCALVASQYGWSGNMERIMK	[N-term] Acetyl N-TERM|[6] Carbamidomethyl C	P41148	ENPL_CANLF Endoplasmin OS=Canis lupus familiaris OX=9615 GN=HSP90B1 PE=1 SV=1
46.80_1238.6263n	1	1	#35672	2	46.7996	1238.63	5.6957	IMKAQAYQTGK	[8] Deamidation Q	P41148	ENPL_CANLF Endoplasmin OS=Canis lupus familiaris OX=9615 GN=HSP90B1 PE=1 SV=1
46.83_1238.6300n	1	1	#52997	3	46.8339	1238.63	5.6957	IMKAQAYQTGK	[8] Deamidation Q	P41148	ENPL_CANLF Endoplasmin OS=Canis lupus familiaris OX=9615 GN=HSP90B1 PE=1 SV=1
68.57_1238.6301n	1	1	#38287	2	68.5707	1238.63	5.97	IMKAQAYQTGK	[8] Deamidation Q	P41148	ENPL_CANLF Endoplasmin OS=Canis lupus familiaris OX=9615 GN=HSP90B1 PE=1 SV=1
68.59_1238.6239n	1	1	#53200	2	68.5878	1238.62	5.97	IMKAQAYQTGK	[8] Deamidation Q	P41148	ENPL_CANLF Endoplasmin OS=Canis lupus familiaris OX=9615 GN=HSP90B1 PE=1 SV=1
65.91_1470.7218n	1	1	#35902	3	65.9052	1470.72	6.2211	FAFQAEVNRMMK		P41148	ENPL_CANLF Endoplasmin OS=Canis lupus familiaris OX=9615 GN=HSP90B1 PE=1 SV=1
95.79_1470.6917n	1	1	#54748	2	95.7858	1470.69	5.474	FAFQAEVNRMMK		P41148	ENPL_CANLF Endoplasmin OS=Canis lupus familiaris OX=9615 GN=HSP90B1 PE=1 SV=1
82.95_2477.2451n	1	1	#37000	4	82.951	2477.25	5.3926	TKESREAIEKEFEPLLNWMK		P41148	ENPL_CANLF Endoplasmin OS=Canis lupus familiaris OX=9615 GN=HSP90B1 PE=1 SV=1
52.57_1502.7281n	1	1	#37060	2	52.5658	1502.73	6.1187	FAFQAEVNRMMK	[10] Oxidation M|[11] Oxidation M	P41148	ENPL_CANLF Endoplasmin OS=Canis lupus familiaris OX=9615 GN=HSP90B1 PE=1 SV=1
60.12_848.4559n	1	1	#38346	2	60.1223	848.456	0	YLLPDTK		P41148	ENPL_CANLF Endoplasmin OS=Canis lupus familiaris OX=9615 GN=HSP90B1 PE=1 SV=1
46.34_1524.7180n	0	1	#38512	2	46.3362	1524.72	5.6739	EEASDYLELDTIK		P41148	ENPL_CANLF Endoplasmin OS=Canis lupus familiaris OX=9615 GN=HSP90B1 PE=1 SV=1
52.45_1555.7621n	1	1	#39071	3	52.4456	1555.76	6.3064	NLLHVTDTGVGMTR	[N-term] Acetyl N-TERM|[1] Deamidation N	P41148	ENPL_CANLF Endoplasmin OS=Canis lupus familiaris OX=9615 GN=HSP90B1 PE=1 SV=1
85.50_2270.1569n	1	1	#40795	3	85.4962	2270.16	6.1948	LISLTDENALAGNEELTVKIK		P41148	ENPL_CANLF Endoplasmin OS=Canis lupus familiaris OX=9615 GN=HSP90B1 PE=1 SV=1
60.00_1786.8437n	1	1	#125371	2	60.0022	1786.84	6.0673	EEEAIQLDGLNASQIR	[11] Deamidation N|[14] Deamidation Q	P41148	ENPL_CANLF Endoplasmin OS=Canis lupus familiaris OX=9615 GN=HSP90B1 PE=1 SV=1
60.02_1786.8528n	1	1	#43261	3	60.0193	1786.85	6.0673	EEEAIQLDGLNASQIR	[11] Deamidation N|[14] Deamidation Q	P41148	ENPL_CANLF Endoplasmin OS=Canis lupus familiaris OX=9615 GN=HSP90B1 PE=1 SV=1
73.55_1484.7996n	1	1	#43748	2	73.5528	1484.8	6.5369	MLRLSLNIDPDAK		P41148	ENPL_CANLF Endoplasmin OS=Canis lupus familiaris OX=9615 GN=HSP90B1 PE=1 SV=1
71.57_3013.3652n	1	1	#44277	4	71.5737	3013.37	5.8395	AVVSQRLTESPCALVASQYGWSGNMER	[5] Deamidation Q|[12] Carbamidomethyl C|[24] Deamidation N|[25] Oxidation M	P41148	ENPL_CANLF Endoplasmin OS=Canis lupus familiaris OX=9615 GN=HSP90B1 PE=1 SV=1
53.38_1424.6926n	1	1	#82534	2	53.3838	1424.69	5.6643	SEKFAFQAEVNR		P41148	ENPL_CANLF Endoplasmin OS=Canis lupus familiaris OX=9615 GN=HSP90B1 PE=1 SV=1
60.79_1424.6750n	1	1	#113550	2	60.7915	1424.68	6.2063	SEKFAFQAEVNR		P41148	ENPL_CANLF Endoplasmin OS=Canis lupus familiaris OX=9615 GN=HSP90B1 PE=1 SV=1
70.00_1424.7035n	1	1	#45915	2	70.0008	1424.7	6.1326	SEKFAFQAEVNR		P41148	ENPL_CANLF Endoplasmin OS=Canis lupus familiaris OX=9615 GN=HSP90B1 PE=1 SV=1
65.92_1551.6887n	0	2	#56892,#48276	2,3	65.9224	1551.69	0	FQSSHHPSDITSLD		P41148	ENPL_CANLF Endoplasmin OS=Canis lupus familiaris OX=9615 GN=HSP90B1 PE=1 SV=1
65.94_1551.6842n	0	1	#46137	2	65.9395	1551.68	0	FQSSHHPSDITSLD		P41148	ENPL_CANLF Endoplasmin OS=Canis lupus familiaris OX=9615 GN=HSP90B1 PE=1 SV=1
63.01_2251.1263n	1	1	#46713	4	63.0052	2251.13	6.1094	YLNFVKGVVDSDDLPLNVSR	[3] Deamidation N|[17] Deamidation N	P41148	ENPL_CANLF Endoplasmin OS=Canis lupus familiaris OX=9615 GN=HSP90B1 PE=1 SV=1
90.58_1722.8805n	1	1	#47362	2	90.581	1722.88	5.6155	NLGTIAKSGTSEFLNK	[N-term] Acetyl N-TERM|[1] Deamidation N|[15] Deamidation N	P41148	ENPL_CANLF Endoplasmin OS=Canis lupus familiaris OX=9615 GN=HSP90B1 PE=1 SV=1
58.88_972.4456n	1	1	#48092	2	58.8809	972.446	5.6069	YNDTFWK		P41148	ENPL_CANLF Endoplasmin OS=Canis lupus familiaris OX=9615 GN=HSP90B1 PE=1 SV=1
44.19_698.3943n	1	1	#48262	2	44.1853	698.394	0	NLGTIAK	[N-term] Ammonia-loss	P41148	ENPL_CANLF Endoplasmin OS=Canis lupus familiaris OX=9615 GN=HSP90B1 PE=1 SV=1
57.53_1544.6944n	1	1	#50362	2	57.531	1544.69	6.1472	FAFQAEVNRMMK	[N-term] Acetyl N-TERM|[10] Oxidation M|[11] Oxidation M	P41148	ENPL_CANLF Endoplasmin OS=Canis lupus familiaris OX=9615 GN=HSP90B1 PE=1 SV=1
41.78_1118.5800n	1	1	#51848	2	41.7828	1118.58	6.2734	FQNVAKEGVK		P41148	ENPL_CANLF Endoplasmin OS=Canis lupus familiaris OX=9615 GN=HSP90B1 PE=1 SV=1
87.11_1118.6204n	1	1	#66104	2	87.1149	1118.62	5.6921	FQNVAKEGVK		P41148	ENPL_CANLF Endoplasmin OS=Canis lupus familiaris OX=9615 GN=HSP90B1 PE=1 SV=1
63.50_2183.1564n	1	1	#97128	3	63.5028	2183.16	5.8092	SILFVPTSAPRGLFDEYGSK		P41148	ENPL_CANLF Endoplasmin OS=Canis lupus familiaris OX=9615 GN=HSP90B1 PE=1 SV=1
88.10_2183.1248n	1	1	#52635	3	88.1044	2183.12	5.7456	SILFVPTSAPRGLFDEYGSK		P41148	ENPL_CANLF Endoplasmin OS=Canis lupus familiaris OX=9615 GN=HSP90B1 PE=1 SV=1
90.82_2183.1040n	1	1	#59179	2	90.8213	2183.1	6.3779	SILFVPTSAPRGLFDEYGSK		P41148	ENPL_CANLF Endoplasmin OS=Canis lupus familiaris OX=9615 GN=HSP90B1 PE=1 SV=1
58.02_2397.0457n	1	1	#53556	4	58.023	2397.05	4.9395	LTESPCALVASQYGWSGNMER	[N-term] Acetyl N-TERM|[6] Carbamidomethyl C	P41148	ENPL_CANLF Endoplasmin OS=Canis lupus familiaris OX=9615 GN=HSP90B1 PE=1 SV=1
59.08_1180.5872n	1	1	#53974	2	59.0812	1180.59	6.0876	LGVIEDHSNR	[N-term] Acetyl N-TERM	P41148	ENPL_CANLF Endoplasmin OS=Canis lupus familiaris OX=9615 GN=HSP90B1 PE=1 SV=1
62.89_866.4066n	1	1	#54721	2	62.8908	866.407	6.6575	AQAYQTGK	[5] Deamidation Q	P41148	ENPL_CANLF Endoplasmin OS=Canis lupus familiaris OX=9615 GN=HSP90B1 PE=1 SV=1
40.23_2248.1207n	1	1	#55141	5	40.2268	2248.12	5.5388	ESREAIEKEFEPLLNWMK		P41148	ENPL_CANLF Endoplasmin OS=Canis lupus familiaris OX=9615 GN=HSP90B1 PE=1 SV=1
75.36_1678.8622n	1	1	#59029	3	75.3602	1678.86	6.0464	NLGTIAKSGTSEFLNK		P41148	ENPL_CANLF Endoplasmin OS=Canis lupus familiaris OX=9615 GN=HSP90B1 PE=1 SV=1
93.12_1678.8977n	1	1	#74046	2	93.1205	1678.9	5.5883	NLGTIAKSGTSEFLNK		P41148	ENPL_CANLF Endoplasmin OS=Canis lupus familiaris OX=9615 GN=HSP90B1 PE=1 SV=1
82.03_2249.1542n	1	1	#111059	2	82.0302	2249.15	6.49	YLNFVKGVVDSDDLPLNVSR		P41148	ENPL_CANLF Endoplasmin OS=Canis lupus familiaris OX=9615 GN=HSP90B1 PE=1 SV=1
82.10_2249.1912n	1	1	#89350	2	82.0988	2249.19	6.49	YLNFVKGVVDSDDLPLNVSR		P41148	ENPL_CANLF Endoplasmin OS=Canis lupus familiaris OX=9615 GN=HSP90B1 PE=1 SV=1
88.00_2249.1823n	1	1	#59364	3	88.0015	2249.18	6.2026	YLNFVKGVVDSDDLPLNVSR		P41148	ENPL_CANLF Endoplasmin OS=Canis lupus familiaris OX=9615 GN=HSP90B1 PE=1 SV=1
76.47_627.3259n	1	1	#60431	2	76.4699	627.326	0	PTSAPR		P41148	ENPL_CANLF Endoplasmin OS=Canis lupus familiaris OX=9615 GN=HSP90B1 PE=1 SV=1
78.62_1500.7640n	1	1	#60654	2	78.6212	1500.76	5.7826	MLRLSLNIDPDAK	[1] Oxidation M	P41148	ENPL_CANLF Endoplasmin OS=Canis lupus familiaris OX=9615 GN=HSP90B1 PE=1 SV=1
57.08_752.3856n	0	1	#61402	2	57.0848	752.386	5.2472	KSDYIK		P41148	ENPL_CANLF Endoplasmin OS=Canis lupus familiaris OX=9615 GN=HSP90B1 PE=1 SV=1
88.81_2291.1200n	1	1	#61723	3	88.808	2291.12	5.3904	ESREAIEKEFEPLLNWMK	[N-term] Acetyl N-TERM|[15] Deamidation N	P41148	ENPL_CANLF Endoplasmin OS=Canis lupus familiaris OX=9615 GN=HSP90B1 PE=1 SV=1
65.33_3054.4708n	1	1	#61957	4	65.3275	3054.47	5.9685	AVVSQRLTESPCALVASQYGWSGNMER	[5] Deamidation Q|[12] Carbamidomethyl C|[18] Deamidation Q|[24] Deamidation N	P41148	ENPL_CANLF Endoplasmin OS=Canis lupus familiaris OX=9615 GN=HSP90B1 PE=1 SV=1
58.45_588.3095n	0	1	#62456	2	58.452	588.31	---	EAIEK		P41148	ENPL_CANLF Endoplasmin OS=Canis lupus familiaris OX=9615 GN=HSP90B1 PE=1 SV=1
68.43_2737.3311n	1	1	#63383	4	68.4334	2737.33	5.9651	TKESREAIEKEFEPLLNWMKDK	[17] Deamidation N|[19] Oxidation M	P41148	ENPL_CANLF Endoplasmin OS=Canis lupus familiaris OX=9615 GN=HSP90B1 PE=1 SV=1
98.53_900.4892n	1	1	#63675	2	98.5312	900.489	0	PLLNWMK		P41148	ENPL_CANLF Endoplasmin OS=Canis lupus familiaris OX=9615 GN=HSP90B1 PE=1 SV=1
92.49_1542.9071n	1	1	#64607	3	92.4913	1542.91	5.2728	GNTLGRGTTITLVLK		P41148	ENPL_CANLF Endoplasmin OS=Canis lupus familiaris OX=9615 GN=HSP90B1 PE=1 SV=1
64.97_1512.7404n	1	1	#64632	3	64.9672	1512.74	6.4845	NLLHVTDTGVGMTR		P41148	ENPL_CANLF Endoplasmin OS=Canis lupus familiaris OX=9615 GN=HSP90B1 PE=1 SV=1
94.57_1143.6093n	1	1	#64815	2	94.5733	1143.61	0	PLLNWMKDK		P41148	ENPL_CANLF Endoplasmin OS=Canis lupus familiaris OX=9615 GN=HSP90B1 PE=1 SV=1
84.82_2995.4019n	1	1	#67427	4	84.8156	2995.4	6.1352	AVVSQRLTESPCALVASQYGWSGNMER	[12] Carbamidomethyl C	P41148	ENPL_CANLF Endoplasmin OS=Canis lupus familiaris OX=9615 GN=HSP90B1 PE=1 SV=1
60.89_862.4662n	1	1	#72196	2	60.8945	862.466	5.8506	RFQNVAK	[4] Deamidation N	P41148	ENPL_CANLF Endoplasmin OS=Canis lupus familiaris OX=9615 GN=HSP90B1 PE=1 SV=1
52.82_700.3888n	1	1	#73840	2	52.8232	700.389	5.6104	AVVSQR	[N-term] Acetyl N-TERM	P41148	ENPL_CANLF Endoplasmin OS=Canis lupus familiaris OX=9615 GN=HSP90B1 PE=1 SV=1
65.60_844.3535n	1	1	#83904	2	65.6021	844.353	0	FDEYGSK		P41148	ENPL_CANLF Endoplasmin OS=Canis lupus familiaris OX=9615 GN=HSP90B1 PE=1 SV=1
67.65_1275.6076n	0	1	#87995	3	67.6498	1275.61	5.6015	ELISNASDALDK	[5] Deamidation N	P41148	ENPL_CANLF Endoplasmin OS=Canis lupus familiaris OX=9615 GN=HSP90B1 PE=1 SV=1
53.90_1566.7184n	1	1	#89986	2	53.8986	1566.72	6.4856	EEASDYLELDTIK	[N-term] Acetyl N-TERM	P41148	ENPL_CANLF Endoplasmin OS=Canis lupus familiaris OX=9615 GN=HSP90B1 PE=1 SV=1
73.35_2161.0799n	1	1	#96339	2	73.3469	2161.08	6.0994	EAIEKEFEPLLNWMKDK	[N-term] Acetyl N-TERM	P41148	ENPL_CANLF Endoplasmin OS=Canis lupus familiaris OX=9615 GN=HSP90B1 PE=1 SV=1
85.43_3320.5713n	1	1	#97743	5	85.4276	3320.57	0	VIVTSKHNNDTQHIWESDSNEFSVIADPR	[N-term] Ammonia-loss	P41148	ENPL_CANLF Endoplasmin OS=Canis lupus familiaris OX=9615 GN=HSP90B1 PE=1 SV=1
79.13_1119.5699n	1	1	#97901	2	79.1303	1119.57	5.9326	FQNVAKEGVK	[3] Deamidation N	P41148	ENPL_CANLF Endoplasmin OS=Canis lupus familiaris OX=9615 GN=HSP90B1 PE=1 SV=1
82.61_1304.6374n	1	1	#97935	2	82.6135	1304.64	0	EFEPLLNWMK	[N-term] Ammonia-loss|[9] Oxidation M	P41148	ENPL_CANLF Endoplasmin OS=Canis lupus familiaris OX=9615 GN=HSP90B1 PE=1 SV=1
69.90_2071.0762n	1	1	#101635	3	69.8978	2071.08	5.6377	LISLTDENALAGNEELTVK	[N-term] Acetyl N-TERM	P41148	ENPL_CANLF Endoplasmin OS=Canis lupus familiaris OX=9615 GN=HSP90B1 PE=1 SV=1
54.99_2031.0033n	1	1	#106690	4	54.9855	2031	5.9828	LISLTDENALAGNEELTVK	[8] Deamidation N|[13] Deamidation N	P41148	ENPL_CANLF Endoplasmin OS=Canis lupus familiaris OX=9615 GN=HSP90B1 PE=1 SV=1
59.08_1762.8198n	1	1	#115491	2	59.0812	1762.82	5.7074	YNDTFWKEFGTNIK	[2] Deamidation N	P41148	ENPL_CANLF Endoplasmin OS=Canis lupus familiaris OX=9615 GN=HSP90B1 PE=1 SV=1
73.55_1034.5168n	1	1	#116617	2	73.5528	1034.52	5.1709	SGYLLPDTK	[N-term] Acetyl N-TERM	P41148	ENPL_CANLF Endoplasmin OS=Canis lupus familiaris OX=9615 GN=HSP90B1 PE=1 SV=1
95.75_2007.0597n	1	1	#117150	3	95.7515	2007.06	6.6963	KYSQFINFPIYVWSSK	[7] Deamidation N	P41148	ENPL_CANLF Endoplasmin OS=Canis lupus familiaris OX=9615 GN=HSP90B1 PE=1 SV=1
65.88_791.3364n	1	1	#119221	2	65.8766	791.336	0	DQYVER		P41148	ENPL_CANLF Endoplasmin OS=Canis lupus familiaris OX=9615 GN=HSP90B1 PE=1 SV=1
80.89_2246.0247n	1	1	#125681	2	80.8862	2246.02	5.951	FQSSHHPSDITSLDQYVER	[15] Deamidation Q	P41148	ENPL_CANLF Endoplasmin OS=Canis lupus familiaris OX=9615 GN=HSP90B1 PE=1 SV=1
40.81_1082.4886n	1	1	#129221	2	40.8102	1082.49	6.4146	FAFQAEVNR	[4] Deamidation Q|[8] Deamidation N	P41148	ENPL_CANLF Endoplasmin OS=Canis lupus familiaris OX=9615 GN=HSP90B1 PE=1 SV=1
44.19_627.2790n	1	1	#131504	2	44.1853	627.279	0	DHSNR		P41148	ENPL_CANLF Endoplasmin OS=Canis lupus familiaris OX=9615 GN=HSP90B1 PE=1 SV=1
81.28_2542.2982n	1	1	#132281	3	81.2809	2542.3	6.4003	TVWDWELMNDIKPIWQRPSK	[16] Deamidation Q	P41148	ENPL_CANLF Endoplasmin OS=Canis lupus familiaris OX=9615 GN=HSP90B1 PE=1 SV=1
80.94_3075.4988n	1	1	#132722	5	80.9377	3075.5	5.797	KGYEVIYLTEPVDEYCIQALPEFDGK	[16] Carbamidomethyl C	P41148	ENPL_CANLF Endoplasmin OS=Canis lupus familiaris OX=9615 GN=HSP90B1 PE=1 SV=1
37.84_904.4554n	1	1	#20	2	37.8413	904.455	7.752	CDVDIRK	[1] Carbamidomethyl C	O18840	ACTB_CANLF Actin_ cytoplasmic 1 OS=Canis lupus familiaris OX=9615 GN=ACTB PE=2 SV=3
54.39_1131.5396n	0	1	#21	2	54.3906	1131.54	7.5363	GYSFTTTAER		O18840	ACTB_CANLF Actin_ cytoplasmic 1 OS=Canis lupus familiaris OX=9615 GN=ACTB PE=2 SV=3
53.80_799.5202n	1	1	#37200	2	53.7957	799.52	6.6716	RGILTLK		O18840	ACTB_CANLF Actin_ cytoplasmic 1 OS=Canis lupus familiaris OX=9615 GN=ACTB PE=2 SV=3
54.53_799.5420n	1	1	#24	2	54.5279	799.542	7.4801	RGILTLK		O18840	ACTB_CANLF Actin_ cytoplasmic 1 OS=Canis lupus familiaris OX=9615 GN=ACTB PE=2 SV=3
64.80_1197.7172n	1	1	#35	2	64.8013	1197.72	6.5482	AVFPSIVGRPR		O18840	ACTB_CANLF Actin_ cytoplasmic 1 OS=Canis lupus familiaris OX=9615 GN=ACTB PE=2 SV=3
64.92_1197.6972n	1	1	#8370	3	64.9157	1197.7	7.0262	AVFPSIVGRPR		O18840	ACTB_CANLF Actin_ cytoplasmic 1 OS=Canis lupus familiaris OX=9615 GN=ACTB PE=2 SV=3
70.33_1953.0734n	1	1	#51	2	70.3268	1953.07	9.0009	VAPEEHPVLLTEAPLNPK		O18840	ACTB_CANLF Actin_ cytoplasmic 1 OS=Canis lupus familiaris OX=9615 GN=ACTB PE=2 SV=3
71.30_1953.1005n	1	1	#41	3	71.2991	1953.1	7.1214	VAPEEHPVLLTEAPLNPK		O18840	ACTB_CANLF Actin_ cytoplasmic 1 OS=Canis lupus familiaris OX=9615 GN=ACTB PE=2 SV=3
84.26_1622.8654n	0	2	#50,#53	2,3	84.2579	1622.87	8.6436	LDLAGRDLTDYLMK		O18840	ACTB_CANLF Actin_ cytoplasmic 1 OS=Canis lupus familiaris OX=9615 GN=ACTB PE=2 SV=3
84.35_1622.8260n	0	2	#52817,#76633	2,3	84.3523	1622.83	7.5556	LDLAGRDLTDYLMK		O18840	ACTB_CANLF Actin_ cytoplasmic 1 OS=Canis lupus familiaris OX=9615 GN=ACTB PE=2 SV=3
84.20_1622.8272n	1	1	#84085	2	84.1979	1622.83	8.6436	LDLAGRDLTDYLMK		O18840	ACTB_CANLF Actin_ cytoplasmic 1 OS=Canis lupus familiaris OX=9615 GN=ACTB PE=2 SV=3
84.52_1622.8316n	1	1	#68859	2	84.5239	1622.83	7.5556	LDLAGRDLTDYLMK		O18840	ACTB_CANLF Actin_ cytoplasmic 1 OS=Canis lupus familiaris OX=9615 GN=ACTB PE=2 SV=3
76.45_2342.1943n	0	1	#67	3	76.4527	2342.19	6.7053	KDLYANTVLSGGTTMYPGIADR		O18840	ACTB_CANLF Actin_ cytoplasmic 1 OS=Canis lupus familiaris OX=9615 GN=ACTB PE=2 SV=3
79.15_2342.1705n	0	1	#7240	3	79.1475	2342.17	8.3321	KDLYANTVLSGGTTMYPGIADR		O18840	ACTB_CANLF Actin_ cytoplasmic 1 OS=Canis lupus familiaris OX=9615 GN=ACTB PE=2 SV=3
75.69_1789.9019n	1	1	#77	2	75.6862	1789.9	9.0021	SYELPDGQVITIGNER		O18840	ACTB_CANLF Actin_ cytoplasmic 1 OS=Canis lupus familiaris OX=9615 GN=ACTB PE=2 SV=3
58.89_1514.7587n	0	2	#997,#90	2,3	58.8867	1514.76	8.6462	IWHHTFYNELR		O18840	ACTB_CANLF Actin_ cytoplasmic 1 OS=Canis lupus familiaris OX=9615 GN=ACTB PE=2 SV=3
50.35_1515.7119n	2	2	#271,#96	2,3	50.3462	1515.71	9.2039	QEYDESGPSIVHR		O18840	ACTB_CANLF Actin_ cytoplasmic 1 OS=Canis lupus familiaris OX=9615 GN=ACTB PE=2 SV=3
66.46_1628.8322n	2	2	#112,#379	2,3	66.4629	1628.83	8.7051	GYSFTTTAEREIVR		O18840	ACTB_CANLF Actin_ cytoplasmic 1 OS=Canis lupus familiaris OX=9615 GN=ACTB PE=2 SV=3
66.42_1628.7967n	1	1	#129262	2	66.42	1628.8	8.5303	GYSFTTTAEREIVR		O18840	ACTB_CANLF Actin_ cytoplasmic 1 OS=Canis lupus familiaris OX=9615 GN=ACTB PE=2 SV=3
59.62_1547.8313n	0	2	#125,#117	2,3	59.6217	1547.83	8.9205	MQKEITALAPSTMK		O18840	ACTB_CANLF Actin_ cytoplasmic 1 OS=Canis lupus familiaris OX=9615 GN=ACTB PE=2 SV=3
58.74_1547.8042n	2	2	#18939,#14072	2,3	58.7437	1547.8	8.492	MQKEITALAPSTMK		O18840	ACTB_CANLF Actin_ cytoplasmic 1 OS=Canis lupus familiaris OX=9615 GN=ACTB PE=2 SV=3
86.49_3182.5923n	2	2	#139,#387	3,4	86.4944	3182.59	8.4639	TTGIVMDSGDGVTHTVPIYEGYALPHAILR		O18840	ACTB_CANLF Actin_ cytoplasmic 1 OS=Canis lupus familiaris OX=9615 GN=ACTB PE=2 SV=3
87.75_3182.6546n	0	1	#680	4	87.7498	3182.65	8.357	TTGIVMDSGDGVTHTVPIYEGYALPHAILR		O18840	ACTB_CANLF Actin_ cytoplasmic 1 OS=Canis lupus familiaris OX=9615 GN=ACTB PE=2 SV=3
41.47_922.5644n	1	1	#169	2	41.4738	922.564	8.3335	IIAPPERK		O18840	ACTB_CANLF Actin_ cytoplasmic 1 OS=Canis lupus familiaris OX=9615 GN=ACTB PE=2 SV=3
49.05_922.5583n	1	1	#4455	2	49.0477	922.558	7.9818	IIAPPERK		O18840	ACTB_CANLF Actin_ cytoplasmic 1 OS=Canis lupus familiaris OX=9615 GN=ACTB PE=2 SV=3
55.12_1035.6539n	1	1	#220	2	55.1228	1035.65	8.2869	IKIIAPPER		O18840	ACTB_CANLF Actin_ cytoplasmic 1 OS=Canis lupus familiaris OX=9615 GN=ACTB PE=2 SV=3
43.08_776.3531n	1	1	#223	2	43.0755	776.353	8.6504	CDVDIR	[1] Carbamidomethyl C	O18840	ACTB_CANLF Actin_ cytoplasmic 1 OS=Canis lupus familiaris OX=9615 GN=ACTB PE=2 SV=3
42.17_871.5093n	1	1	#230	2	42.1718	871.509	8.6304	EIVRDIK		O18840	ACTB_CANLF Actin_ cytoplasmic 1 OS=Canis lupus familiaris OX=9615 GN=ACTB PE=2 SV=3
84.83_1820.7931n	1	1	#30795	2	84.8327	1820.79	8.1131	DDDIAALVVDNGSGMCK	[N-term] Acetyl N-TERM|[16] Carbamidomethyl C	O18840	ACTB_CANLF Actin_ cytoplasmic 1 OS=Canis lupus familiaris OX=9615 GN=ACTB PE=2 SV=3
88.62_1820.8094n	1	1	#237	2	88.6192	1820.81	8.399	DDDIAALVVDNGSGMCK	[N-term] Acetyl N-TERM|[16] Carbamidomethyl C	O18840	ACTB_CANLF Actin_ cytoplasmic 1 OS=Canis lupus familiaris OX=9615 GN=ACTB PE=2 SV=3
88.64_1820.7739n	1	1	#29377	2	88.6363	1820.77	8.399	DDDIAALVVDNGSGMCK	[N-term] Acetyl N-TERM|[16] Carbamidomethyl C	O18840	ACTB_CANLF Actin_ cytoplasmic 1 OS=Canis lupus familiaris OX=9615 GN=ACTB PE=2 SV=3
40.80_1186.5657n	2	2	#290,#20553	2,3	40.8016	1186.57	8.9524	HQGVMVGMGQK	[5] Oxidation M	O18840	ACTB_CANLF Actin_ cytoplasmic 1 OS=Canis lupus familiaris OX=9615 GN=ACTB PE=2 SV=3
64.98_1027.6047n	0	1	#356	3	64.9843	1027.6	0	FPSIVGRPR		O18840	ACTB_CANLF Actin_ cytoplasmic 1 OS=Canis lupus familiaris OX=9615 GN=ACTB PE=2 SV=3
45.52_1643.8121n	1	1	#444	3	45.5182	1643.81	8.873	QEYDESGPSIVHRK		O18840	ACTB_CANLF Actin_ cytoplasmic 1 OS=Canis lupus familiaris OX=9615 GN=ACTB PE=2 SV=3
77.85_997.4825n	1	1	#448	2	77.8548	997.483	8.7304	DLTDYLMK		O18840	ACTB_CANLF Actin_ cytoplasmic 1 OS=Canis lupus familiaris OX=9615 GN=ACTB PE=2 SV=3
95.17_3533.6780n	1	1	#467	4	95.1681	3533.68	8.0095	FRCPEALFQPSFLGMESCGIHETTFNSIMK	[3] Carbamidomethyl C|[18] Carbamidomethyl C	O18840	ACTB_CANLF Actin_ cytoplasmic 1 OS=Canis lupus familiaris OX=9615 GN=ACTB PE=2 SV=3
38.80_1353.6324n	1	1	#483	3	38.7966	1353.63	8.5939	DSYVGDEAQSKR		O18840	ACTB_CANLF Actin_ cytoplasmic 1 OS=Canis lupus familiaris OX=9615 GN=ACTB PE=2 SV=3
37.48_1353.6166n	0	1	#11547	2	37.4809	1353.62	7.7565	DSYVGDEAQSKR		O18840	ACTB_CANLF Actin_ cytoplasmic 1 OS=Canis lupus familiaris OX=9615 GN=ACTB PE=2 SV=3
40.14_1353.6278n	0	1	#17439	3	40.1409	1353.63	8.8467	DSYVGDEAQSKR		O18840	ACTB_CANLF Actin_ cytoplasmic 1 OS=Canis lupus familiaris OX=9615 GN=ACTB PE=2 SV=3
96.07_2806.3342n	1	1	#507	3	96.0718	2806.33	8.8456	EKLCYVALDFEQEMATAASSSSLEK	[4] Carbamidomethyl C	O18840	ACTB_CANLF Actin_ cytoplasmic 1 OS=Canis lupus familiaris OX=9615 GN=ACTB PE=2 SV=3
53.62_2350.0950n	2	2	#580,#1017	3,4	53.624	2350.09	8.6618	HQGVMVGMGQKDSYVGDEAQSK		O18840	ACTB_CANLF Actin_ cytoplasmic 1 OS=Canis lupus familiaris OX=9615 GN=ACTB PE=2 SV=3
97.90_2549.1869n	0	1	#623	3	97.8964	2549.19	8.6753	LCYVALDFEQEMATAASSSSLEK	[2] Carbamidomethyl C	O18840	ACTB_CANLF Actin_ cytoplasmic 1 OS=Canis lupus familiaris OX=9615 GN=ACTB PE=2 SV=3
87.25_1821.7701n	0	1	#135295	2	87.2522	1821.77	8.307	DDDIAALVVDNGSGMCK	[N-term] Acetyl N-TERM|[11] Deamidation N|[16] Carbamidomethyl C	O18840	ACTB_CANLF Actin_ cytoplasmic 1 OS=Canis lupus familiaris OX=9615 GN=ACTB PE=2 SV=3
87.30_1821.7894n	0	1	#714	2	87.3037	1821.79	8.4803	DDDIAALVVDNGSGMCK	[N-term] Acetyl N-TERM|[11] Deamidation N|[16] Carbamidomethyl C	O18840	ACTB_CANLF Actin_ cytoplasmic 1 OS=Canis lupus familiaris OX=9615 GN=ACTB PE=2 SV=3
91.21_1821.7814n	0	1	#1422	2	91.2102	1821.78	8.5315	DDDIAALVVDNGSGMCK	[N-term] Acetyl N-TERM|[11] Deamidation N|[16] Carbamidomethyl C	O18840	ACTB_CANLF Actin_ cytoplasmic 1 OS=Canis lupus familiaris OX=9615 GN=ACTB PE=2 SV=3
81.50_1790.8771n	0	1	#801	2	81.5039	1790.88	8.541	SYELPDGQVITIGNER	[14] Deamidation N	O18840	ACTB_CANLF Actin_ cytoplasmic 1 OS=Canis lupus familiaris OX=9615 GN=ACTB PE=2 SV=3
57.00_1564.7990n	1	1	#13555	3	56.999	1564.8	6.8436	MQKEITALAPSTMK	[1] Oxidation M|[2] Deamidation Q	O18840	ACTB_CANLF Actin_ cytoplasmic 1 OS=Canis lupus familiaris OX=9615 GN=ACTB PE=2 SV=3
94.26_1564.7816n	1	1	#920	2	94.2644	1564.78	6.5363	MQKEITALAPSTMK	[1] Oxidation M|[2] Deamidation Q	O18840	ACTB_CANLF Actin_ cytoplasmic 1 OS=Canis lupus familiaris OX=9615 GN=ACTB PE=2 SV=3
47.82_794.4655n	1	1	#958	2	47.8235	794.466	8.1752	IIAPPER		O18840	ACTB_CANLF Actin_ cytoplasmic 1 OS=Canis lupus familiaris OX=9615 GN=ACTB PE=2 SV=3
38.92_1128.6554n	2	2	#967,#1610	2,3	38.9167	1128.66	8.8091	EIVRDIKEK		O18840	ACTB_CANLF Actin_ cytoplasmic 1 OS=Canis lupus familiaris OX=9615 GN=ACTB PE=2 SV=3
45.48_892.5222n	1	1	#23951	3	45.4839	892.522	0	GPSIVHRK		O18840	ACTB_CANLF Actin_ cytoplasmic 1 OS=Canis lupus familiaris OX=9615 GN=ACTB PE=2 SV=3
45.52_892.5241n	1	1	#1085	2	45.5182	892.524	0	GPSIVHRK		O18840	ACTB_CANLF Actin_ cytoplasmic 1 OS=Canis lupus familiaris OX=9615 GN=ACTB PE=2 SV=3
45.59_892.5204n	1	1	#65249	2	45.5869	892.52	0	GPSIVHRK		O18840	ACTB_CANLF Actin_ cytoplasmic 1 OS=Canis lupus familiaris OX=9615 GN=ACTB PE=2 SV=3
53.81_1176.6484n	0	1	#2709	2	53.8128	1176.65	8.5781	EITALAPSTMK	[10] Oxidation M	O18840	ACTB_CANLF Actin_ cytoplasmic 1 OS=Canis lupus familiaris OX=9615 GN=ACTB PE=2 SV=3
53.88_1176.6138n	0	1	#1197	2	53.8815	1176.61	8.5781	EITALAPSTMK	[10] Oxidation M	O18840	ACTB_CANLF Actin_ cytoplasmic 1 OS=Canis lupus familiaris OX=9615 GN=ACTB PE=2 SV=3
54.73_1176.5999n	1	1	#29309	2	54.7338	1176.6	7.3949	EITALAPSTMK	[10] Oxidation M	O18840	ACTB_CANLF Actin_ cytoplasmic 1 OS=Canis lupus familiaris OX=9615 GN=ACTB PE=2 SV=3
59.56_985.5301n	1	1	#1250	2	59.5617	985.53	---	MQKEITALA		O18840	ACTB_CANLF Actin_ cytoplasmic 1 OS=Canis lupus familiaris OX=9615 GN=ACTB PE=2 SV=3
84.68_2214.0835n	1	1	#1265	3	84.6783	2214.08	8.9017	DLYANTVLSGGTTMYPGIADR		O18840	ACTB_CANLF Actin_ cytoplasmic 1 OS=Canis lupus familiaris OX=9615 GN=ACTB PE=2 SV=3
42.05_853.4853n	1	1	#1348	2	42.0516	853.485	0	EIVRDIK	[C-term] Dehydrated	O18840	ACTB_CANLF Actin_ cytoplasmic 1 OS=Canis lupus familiaris OX=9615 GN=ACTB PE=2 SV=3
97.35_3230.4801n	1	1	#1358	3	97.353	3230.48	8.4381	CPEALFQPSFLGMESCGIHETTFNSIMK	[1] Carbamidomethyl C|[16] Carbamidomethyl C	O18840	ACTB_CANLF Actin_ cytoplasmic 1 OS=Canis lupus familiaris OX=9615 GN=ACTB PE=2 SV=3
60.59_1743.8899n	2	2	#4421,#1404	2,3	60.5942	1743.89	8.694	ILTERGYSFTTTAER		O18840	ACTB_CANLF Actin_ cytoplasmic 1 OS=Canis lupus familiaris OX=9615 GN=ACTB PE=2 SV=3
69.73_1743.8927n	1	1	#101910	3	69.7319	1743.89	5.7415	ILTERGYSFTTTAER		O18840	ACTB_CANLF Actin_ cytoplasmic 1 OS=Canis lupus familiaris OX=9615 GN=ACTB PE=2 SV=3
45.52_835.5032n	1	1	#1578	2	45.5182	835.503	0	PSIVHRK		O18840	ACTB_CANLF Actin_ cytoplasmic 1 OS=Canis lupus familiaris OX=9615 GN=ACTB PE=2 SV=3
44.42_1791.8416n	0	3	#14502,#1604,#3553	2,3,4	44.4199	1791.84	7.0984	SYELPDGQVITIGNER	[8] Deamidation Q|[14] Deamidation N	O18840	ACTB_CANLF Actin_ cytoplasmic 1 OS=Canis lupus familiaris OX=9615 GN=ACTB PE=2 SV=3
83.23_2215.0776n	1	1	#24569	3	83.2255	2215.08	8.9131	DLYANTVLSGGTTMYPGIADR	[5] Deamidation N	O18840	ACTB_CANLF Actin_ cytoplasmic 1 OS=Canis lupus familiaris OX=9615 GN=ACTB PE=2 SV=3
83.29_2215.0490n	1	1	#1732	2	83.2942	2215.05	8.9131	DLYANTVLSGGTTMYPGIADR	[5] Deamidation N	O18840	ACTB_CANLF Actin_ cytoplasmic 1 OS=Canis lupus familiaris OX=9615 GN=ACTB PE=2 SV=3
41.41_809.4742n	1	1	#2019	2	41.4052	809.474	---	IAPPERK		O18840	ACTB_CANLF Actin_ cytoplasmic 1 OS=Canis lupus familiaris OX=9615 GN=ACTB PE=2 SV=3
49.10_809.4674n	1	1	#23663	2	49.0992	809.467	---	IAPPERK		O18840	ACTB_CANLF Actin_ cytoplasmic 1 OS=Canis lupus familiaris OX=9615 GN=ACTB PE=2 SV=3
38.93_516.3284n	1	1	#2038	2	38.9339	516.328	0	IKEK		O18840	ACTB_CANLF Actin_ cytoplasmic 1 OS=Canis lupus familiaris OX=9615 GN=ACTB PE=2 SV=3
47.84_497.2611n	1	1	#2051	2	47.8407	497.261	0	PPER		O18840	ACTB_CANLF Actin_ cytoplasmic 1 OS=Canis lupus familiaris OX=9615 GN=ACTB PE=2 SV=3
55.09_497.2595n	1	1	#47943	2	55.0884	497.26	---	PPER		O18840	ACTB_CANLF Actin_ cytoplasmic 1 OS=Canis lupus familiaris OX=9615 GN=ACTB PE=2 SV=3
37.82_744.4107n	0	1	#2390	2	37.8242	744.411	---	DVDIRK		O18840	ACTB_CANLF Actin_ cytoplasmic 1 OS=Canis lupus familiaris OX=9615 GN=ACTB PE=2 SV=3
41.41_625.3523n	0	1	#36160	2	41.4052	625.352	0	PPERK		O18840	ACTB_CANLF Actin_ cytoplasmic 1 OS=Canis lupus familiaris OX=9615 GN=ACTB PE=2 SV=3
41.46_625.3531n	0	1	#2419	2	41.4567	625.353	0	PPERK		O18840	ACTB_CANLF Actin_ cytoplasmic 1 OS=Canis lupus familiaris OX=9615 GN=ACTB PE=2 SV=3
41.46_625.3502n	0	1	#23016	2	41.4567	625.35	0	PPERK		O18840	ACTB_CANLF Actin_ cytoplasmic 1 OS=Canis lupus familiaris OX=9615 GN=ACTB PE=2 SV=3
49.12_625.3554n	1	1	#5064	2	49.1163	625.355	0	PPERK		O18840	ACTB_CANLF Actin_ cytoplasmic 1 OS=Canis lupus familiaris OX=9615 GN=ACTB PE=2 SV=3
73.79_1985.0230n	3	3	#32509,#2489,#30911	2,3,4	73.793	1985.02	8.5018	GYSFTTTAEREIVRDIK		O18840	ACTB_CANLF Actin_ cytoplasmic 1 OS=Canis lupus familiaris OX=9615 GN=ACTB PE=2 SV=3
69.71_1985.0152n	1	1	#15971	3	69.7147	1985.02	6.8095	GYSFTTTAEREIVRDIK		O18840	ACTB_CANLF Actin_ cytoplasmic 1 OS=Canis lupus familiaris OX=9615 GN=ACTB PE=2 SV=3
73.66_1985.0044n	1	1	#84100	4	73.6557	1985	6.7523	GYSFTTTAEREIVRDIK		O18840	ACTB_CANLF Actin_ cytoplasmic 1 OS=Canis lupus familiaris OX=9615 GN=ACTB PE=2 SV=3
73.72_1985.0157n	1	1	#30237	4	73.7244	1985.02	6.7523	GYSFTTTAEREIVRDIK		O18840	ACTB_CANLF Actin_ cytoplasmic 1 OS=Canis lupus familiaris OX=9615 GN=ACTB PE=2 SV=3
78.64_1638.8442n	0	1	#2581	3	78.6384	1638.84	7.1017	LDLAGRDLTDYLMK	[13] Oxidation M	O18840	ACTB_CANLF Actin_ cytoplasmic 1 OS=Canis lupus familiaris OX=9615 GN=ACTB PE=2 SV=3
78.64_1638.8215n	1	1	#5574	2	78.6384	1638.82	7.7858	LDLAGRDLTDYLMK	[13] Oxidation M	O18840	ACTB_CANLF Actin_ cytoplasmic 1 OS=Canis lupus familiaris OX=9615 GN=ACTB PE=2 SV=3
66.28_1171.5365n	1	1	#2681	2	66.2827	1171.54	6.1403	HQGVMVGMGQK	[10] Deamidation Q	O18840	ACTB_CANLF Actin_ cytoplasmic 1 OS=Canis lupus familiaris OX=9615 GN=ACTB PE=2 SV=3
66.47_1174.6327n	1	1	#2846	2	66.4715	1174.63	0	TTTAEREIVR		O18840	ACTB_CANLF Actin_ cytoplasmic 1 OS=Canis lupus familiaris OX=9615 GN=ACTB PE=2 SV=3
66.47_1174.6325n	1	1	#2990	2	66.4715	1174.63	0	TTTAEREIVR		O18840	ACTB_CANLF Actin_ cytoplasmic 1 OS=Canis lupus familiaris OX=9615 GN=ACTB PE=2 SV=3
57.69_1160.6110n	1	1	#2921	2	57.6855	1160.61	6.8789	EITALAPSTMK		O18840	ACTB_CANLF Actin_ cytoplasmic 1 OS=Canis lupus familiaris OX=9615 GN=ACTB PE=2 SV=3
60.81_1160.5992n	1	1	#124275	2	60.8087	1160.6	7.1646	EITALAPSTMK		O18840	ACTB_CANLF Actin_ cytoplasmic 1 OS=Canis lupus familiaris OX=9615 GN=ACTB PE=2 SV=3
47.82_568.2976n	1	1	#3010	2	47.8235	568.298	0	APPER		O18840	ACTB_CANLF Actin_ cytoplasmic 1 OS=Canis lupus familiaris OX=9615 GN=ACTB PE=2 SV=3
79.22_2230.0635n	2	2	#3039,#11121	2,3	79.2247	2230.06	8.7697	DLYANTVLSGGTTMYPGIADR	[14] Oxidation M	O18840	ACTB_CANLF Actin_ cytoplasmic 1 OS=Canis lupus familiaris OX=9615 GN=ACTB PE=2 SV=3
53.96_2565.1752n	0	1	#3593	4	53.9616	2565.18	6.3552	LCYVALDFEQEMATAASSSSLEK	[2] Carbamidomethyl C|[12] Oxidation M	O18840	ACTB_CANLF Actin_ cytoplasmic 1 OS=Canis lupus familiaris OX=9615 GN=ACTB PE=2 SV=3
54.05_2565.1826n	0	1	#3109	5	54.0474	2565.18	6.3552	LCYVALDFEQEMATAASSSSLEK	[2] Carbamidomethyl C|[12] Oxidation M	O18840	ACTB_CANLF Actin_ cytoplasmic 1 OS=Canis lupus familiaris OX=9615 GN=ACTB PE=2 SV=3
59.58_801.4061n	1	1	#3429	2	59.5789	801.406	---	MQKEITA		O18840	ACTB_CANLF Actin_ cytoplasmic 1 OS=Canis lupus familiaris OX=9615 GN=ACTB PE=2 SV=3
70.21_868.4637n	1	1	#3596	2	70.2067	868.464	---	TEAPLNPK		O18840	ACTB_CANLF Actin_ cytoplasmic 1 OS=Canis lupus familiaris OX=9615 GN=ACTB PE=2 SV=3
73.60_2155.1625n	2	2	#3627,#3971	3,4	73.6043	2155.16	7.7832	AGFAGDDAPRAVFPSIVGRPR		O18840	ACTB_CANLF Actin_ cytoplasmic 1 OS=Canis lupus familiaris OX=9615 GN=ACTB PE=2 SV=3
67.36_2155.1059n	1	1	#17047	3	67.358	2155.11	6.4621	AGFAGDDAPRAVFPSIVGRPR		O18840	ACTB_CANLF Actin_ cytoplasmic 1 OS=Canis lupus familiaris OX=9615 GN=ACTB PE=2 SV=3
80.00_1996.0655n	1	1	#44226	3	79.9997	1996.07	7.2585	VAPEEHPVLLTEAPLNPK	[N-term] Acetyl N-TERM|[16] Deamidation N	O18840	ACTB_CANLF Actin_ cytoplasmic 1 OS=Canis lupus familiaris OX=9615 GN=ACTB PE=2 SV=3
80.02_1996.0653n	1	1	#3872	2	80.0169	1996.07	7.3409	VAPEEHPVLLTEAPLNPK	[N-term] Acetyl N-TERM|[16] Deamidation N	O18840	ACTB_CANLF Actin_ cytoplasmic 1 OS=Canis lupus familiaris OX=9615 GN=ACTB PE=2 SV=3
80.24_1996.0618n	1	1	#32354	3	80.2399	1996.06	7.3409	VAPEEHPVLLTEAPLNPK	[N-term] Acetyl N-TERM|[16] Deamidation N	O18840	ACTB_CANLF Actin_ cytoplasmic 1 OS=Canis lupus familiaris OX=9615 GN=ACTB PE=2 SV=3
70.22_1185.6310n	1	1	#60905	2	70.2239	1185.63	0	VAPEEHPVLLT		O18840	ACTB_CANLF Actin_ cytoplasmic 1 OS=Canis lupus familiaris OX=9615 GN=ACTB PE=2 SV=3
70.34_1185.6379n	1	1	#3924	2	70.344	1185.64	0	VAPEEHPVLLT		O18840	ACTB_CANLF Actin_ cytoplasmic 1 OS=Canis lupus familiaris OX=9615 GN=ACTB PE=2 SV=3
45.53_979.5545n	0	2	#4128,#32641	2,3	45.5268	979.554	0	SGPSIVHRK		O18840	ACTB_CANLF Actin_ cytoplasmic 1 OS=Canis lupus familiaris OX=9615 GN=ACTB PE=2 SV=3
45.47_979.5504n	0	1	#20398	2	45.4667	979.55	0	SGPSIVHRK		O18840	ACTB_CANLF Actin_ cytoplasmic 1 OS=Canis lupus familiaris OX=9615 GN=ACTB PE=2 SV=3
45.52_979.5527n	0	1	#4445	2	45.5182	979.553	0	SGPSIVHRK		O18840	ACTB_CANLF Actin_ cytoplasmic 1 OS=Canis lupus familiaris OX=9615 GN=ACTB PE=2 SV=3
40.76_568.2437n	1	1	#4160	2	40.7587	568.244	0	HQGVM	[5] Oxidation M	O18840	ACTB_CANLF Actin_ cytoplasmic 1 OS=Canis lupus familiaris OX=9615 GN=ACTB PE=2 SV=3
72.43_2242.1813n	1	1	#4585	4	72.426	2242.18	8.0241	GYSFTTTAEREIVRDIKEK		O18840	ACTB_CANLF Actin_ cytoplasmic 1 OS=Canis lupus familiaris OX=9615 GN=ACTB PE=2 SV=3
74.44_2242.1343n	1	1	#14047	3	74.4393	2242.13	6.2335	GYSFTTTAEREIVRDIKEK		O18840	ACTB_CANLF Actin_ cytoplasmic 1 OS=Canis lupus familiaris OX=9615 GN=ACTB PE=2 SV=3
37.41_1186.5604n	1	1	#4591	2	37.4123	1186.56	8.2781	HQGVMVGMGQK	[8] Oxidation M	O18840	ACTB_CANLF Actin_ cytoplasmic 1 OS=Canis lupus familiaris OX=9615 GN=ACTB PE=2 SV=3
50.09_1369.6897n	1	1	#5029	2	50.0888	1369.69	0	EYDESGPSIVHR		O18840	ACTB_CANLF Actin_ cytoplasmic 1 OS=Canis lupus familiaris OX=9615 GN=ACTB PE=2 SV=3
50.29_1387.6307n	0	1	#10949	2	50.2948	1387.63	0	EYDESGPSIVHR		O18840	ACTB_CANLF Actin_ cytoplasmic 1 OS=Canis lupus familiaris OX=9615 GN=ACTB PE=2 SV=3
50.31_1387.6230n	0	1	#60940	2	50.3119	1387.62	0	EYDESGPSIVHR		O18840	ACTB_CANLF Actin_ cytoplasmic 1 OS=Canis lupus familiaris OX=9615 GN=ACTB PE=2 SV=3
73.79_1764.9501n	1	1	#5195	3	73.793	1764.95	0	SFTTTAEREIVRDIK		O18840	ACTB_CANLF Actin_ cytoplasmic 1 OS=Canis lupus familiaris OX=9615 GN=ACTB PE=2 SV=3
73.79_1764.9093n	1	1	#51571	2	73.793	1764.91	0	SFTTTAEREIVRDIK		O18840	ACTB_CANLF Actin_ cytoplasmic 1 OS=Canis lupus familiaris OX=9615 GN=ACTB PE=2 SV=3
73.83_1764.9368n	1	1	#14165	3	73.8273	1764.94	0	SFTTTAEREIVRDIK		O18840	ACTB_CANLF Actin_ cytoplasmic 1 OS=Canis lupus familiaris OX=9615 GN=ACTB PE=2 SV=3
59.99_643.3655n	0	1	#5841	2	59.985	643.366	---	LDLAGR		O18840	ACTB_CANLF Actin_ cytoplasmic 1 OS=Canis lupus familiaris OX=9615 GN=ACTB PE=2 SV=3
75.53_1297.6835n	0	1	#5889	2	75.5318	1297.68	0	PDGQVITIGNER		O18840	ACTB_CANLF Actin_ cytoplasmic 1 OS=Canis lupus familiaris OX=9615 GN=ACTB PE=2 SV=3
50.36_2366.1100n	1	1	#18670	4	50.3634	2366.11	8.0464	HQGVMVGMGQKDSYVGDEAQSK	[5] Oxidation M	O18840	ACTB_CANLF Actin_ cytoplasmic 1 OS=Canis lupus familiaris OX=9615 GN=ACTB PE=2 SV=3
50.38_2366.0870n	1	1	#6243	3	50.3805	2366.09	8.0464	HQGVMVGMGQKDSYVGDEAQSK	[5] Oxidation M	O18840	ACTB_CANLF Actin_ cytoplasmic 1 OS=Canis lupus familiaris OX=9615 GN=ACTB PE=2 SV=3
67.20_1946.8663n	1	1	#6257	2	67.2036	1946.87	6.8138	YPIEHGIVTNWDDMEK	[10] Deamidation N	O18840	ACTB_CANLF Actin_ cytoplasmic 1 OS=Canis lupus familiaris OX=9615 GN=ACTB PE=2 SV=3
71.64_2358.1639n	1	1	#6537	3	71.6423	2358.16	7.7128	KDLYANTVLSGGTTMYPGIADR	[15] Oxidation M	O18840	ACTB_CANLF Actin_ cytoplasmic 1 OS=Canis lupus familiaris OX=9615 GN=ACTB PE=2 SV=3
103.99_4321.1043n	1	1	#7243	4	103.988	4321.1	8.2661	LCYVALDFEQEMATAASSSSLEKSYELPDGQVITIGNER	[2] Carbamidomethyl C	O18840	ACTB_CANLF Actin_ cytoplasmic 1 OS=Canis lupus familiaris OX=9615 GN=ACTB PE=2 SV=3
58.98_1667.8257n	0	2	#12964,#7485	2,3	58.9782	1667.83	7.1146	DLTDYLMKILTER	[N-term] Acetyl N-TERM|[7] Oxidation M	O18840	ACTB_CANLF Actin_ cytoplasmic 1 OS=Canis lupus familiaris OX=9615 GN=ACTB PE=2 SV=3
59.56_633.3155n	1	1	#7549	2	59.5617	633.316	0	APSTMK		O18840	ACTB_CANLF Actin_ cytoplasmic 1 OS=Canis lupus familiaris OX=9615 GN=ACTB PE=2 SV=3
58.81_1098.5159n	1	1	#7790	2	58.8123	1098.52	0	IWHHTFYN		O18840	ACTB_CANLF Actin_ cytoplasmic 1 OS=Canis lupus familiaris OX=9615 GN=ACTB PE=2 SV=3
58.88_1098.4966n	1	1	#91243	2	58.8809	1098.5	0	IWHHTFYN		O18840	ACTB_CANLF Actin_ cytoplasmic 1 OS=Canis lupus familiaris OX=9615 GN=ACTB PE=2 SV=3
58.98_1098.4956n	1	1	#8070	2	58.9782	1098.5	0	IWHHTFYN		O18840	ACTB_CANLF Actin_ cytoplasmic 1 OS=Canis lupus familiaris OX=9615 GN=ACTB PE=2 SV=3
40.16_889.4206n	0	1	#8074	2	40.1581	889.421	---	GDEAQSKR		O18840	ACTB_CANLF Actin_ cytoplasmic 1 OS=Canis lupus familiaris OX=9615 GN=ACTB PE=2 SV=3
66.66_2294.2607n	2	2	#8211,#10076	3,4	66.6602	2294.26	7.9932	VAPEEHPVLLTEAPLNPKANR		O18840	ACTB_CANLF Actin_ cytoplasmic 1 OS=Canis lupus familiaris OX=9615 GN=ACTB PE=2 SV=3
50.41_707.4045n	1	1	#8232	2	50.4149	707.404	0	PSIVHR		O18840	ACTB_CANLF Actin_ cytoplasmic 1 OS=Canis lupus familiaris OX=9615 GN=ACTB PE=2 SV=3
45.43_733.2514n	1	1	#8256	2	45.4324	733.251	0	QEYDES		O18840	ACTB_CANLF Actin_ cytoplasmic 1 OS=Canis lupus familiaris OX=9615 GN=ACTB PE=2 SV=3
73.12_685.3786n	0	1	#8259	2	73.1238	685.379	6.4846	LDLAGR	[N-term] Acetyl N-TERM	O18840	ACTB_CANLF Actin_ cytoplasmic 1 OS=Canis lupus familiaris OX=9615 GN=ACTB PE=2 SV=3
78.66_2343.1518n	1	1	#9281	3	78.6556	2343.15	7.9161	KDLYANTVLSGGTTMYPGIADR	[6] Deamidation N	O18840	ACTB_CANLF Actin_ cytoplasmic 1 OS=Canis lupus familiaris OX=9615 GN=ACTB PE=2 SV=3
78.72_2343.1322n	1	1	#24306	3	78.7242	2343.13	7.9582	KDLYANTVLSGGTTMYPGIADR	[6] Deamidation N	O18840	ACTB_CANLF Actin_ cytoplasmic 1 OS=Canis lupus familiaris OX=9615 GN=ACTB PE=2 SV=3
67.60_1590.8001n	1	1	#19906	2	67.5983	1590.8	7.0704	MQKEITALAPSTMK	[N-term] Acetyl N-TERM|[2] Deamidation Q	O18840	ACTB_CANLF Actin_ cytoplasmic 1 OS=Canis lupus familiaris OX=9615 GN=ACTB PE=2 SV=3
69.83_1590.8034n	1	1	#9520	2	69.8349	1590.8	7.6404	MQKEITALAPSTMK	[N-term] Acetyl N-TERM|[2] Deamidation Q	O18840	ACTB_CANLF Actin_ cytoplasmic 1 OS=Canis lupus familiaris OX=9615 GN=ACTB PE=2 SV=3
53.61_1354.6031n	1	1	#10080	2	53.6069	1354.6	6.6996	DSYVGDEAQSKR	[9] Deamidation Q	O18840	ACTB_CANLF Actin_ cytoplasmic 1 OS=Canis lupus familiaris OX=9615 GN=ACTB PE=2 SV=3
53.64_832.3892n	0	1	#10457	2	53.6412	832.389	---	VGDEAQSK		O18840	ACTB_CANLF Actin_ cytoplasmic 1 OS=Canis lupus familiaris OX=9615 GN=ACTB PE=2 SV=3
55.11_922.5533n	1	1	#10489	2	55.1056	922.553	0	KIIAPPER		O18840	ACTB_CANLF Actin_ cytoplasmic 1 OS=Canis lupus familiaris OX=9615 GN=ACTB PE=2 SV=3
59.51_746.3978n	0	1	#10517	2	59.5102	746.398	---	LAPSTMK		O18840	ACTB_CANLF Actin_ cytoplasmic 1 OS=Canis lupus familiaris OX=9615 GN=ACTB PE=2 SV=3
47.72_681.3775n	1	1	#10703	2	47.7206	681.378	0	IAPPER		O18840	ACTB_CANLF Actin_ cytoplasmic 1 OS=Canis lupus familiaris OX=9615 GN=ACTB PE=2 SV=3
54.00_1563.7839n	1	1	#10900	3	53.9959	1563.78	8.0758	MQKEITALAPSTMK	[13] Oxidation M	O18840	ACTB_CANLF Actin_ cytoplasmic 1 OS=Canis lupus familiaris OX=9615 GN=ACTB PE=2 SV=3
54.01_1563.7921n	1	1	#21714	2	54.013	1563.79	8.0758	MQKEITALAPSTMK	[13] Oxidation M	O18840	ACTB_CANLF Actin_ cytoplasmic 1 OS=Canis lupus familiaris OX=9615 GN=ACTB PE=2 SV=3
57.50_1609.8150n	1	1	#11353	3	57.4967	1609.82	6.1506	DLTDYLMKILTER		O18840	ACTB_CANLF Actin_ cytoplasmic 1 OS=Canis lupus familiaris OX=9615 GN=ACTB PE=2 SV=3
84.37_853.4621n	1	1	#11378	2	84.3695	853.462	0	LDLAGRDL		O18840	ACTB_CANLF Actin_ cytoplasmic 1 OS=Canis lupus familiaris OX=9615 GN=ACTB PE=2 SV=3
60.84_1515.7363n	1	1	#11585	3	60.843	1515.74	7.2877	IWHHTFYNELR	[8] Deamidation N	O18840	ACTB_CANLF Actin_ cytoplasmic 1 OS=Canis lupus familiaris OX=9615 GN=ACTB PE=2 SV=3
70.36_981.5431n	1	1	#12141	2	70.3611	981.543	---	LTEAPLNPK		O18840	ACTB_CANLF Actin_ cytoplasmic 1 OS=Canis lupus familiaris OX=9615 GN=ACTB PE=2 SV=3
53.64_733.3210n	1	1	#12335	2	53.6412	733.321	0	GDEAQSK		O18840	ACTB_CANLF Actin_ cytoplasmic 1 OS=Canis lupus familiaris OX=9615 GN=ACTB PE=2 SV=3
70.28_567.3340n	1	1	#13082	2	70.2754	567.334	0	PLNPK		O18840	ACTB_CANLF Actin_ cytoplasmic 1 OS=Canis lupus familiaris OX=9615 GN=ACTB PE=2 SV=3
46.30_1443.7857n	1	1	#13119	3	46.3019	1443.79	6.7625	EITALAPSTMKIK	[N-term] Acetyl N-TERM	O18840	ACTB_CANLF Actin_ cytoplasmic 1 OS=Canis lupus familiaris OX=9615 GN=ACTB PE=2 SV=3
49.08_696.3880n	1	1	#13487	2	49.082	696.388	---	APPERK		O18840	ACTB_CANLF Actin_ cytoplasmic 1 OS=Canis lupus familiaris OX=9615 GN=ACTB PE=2 SV=3
101.04_2618.2498n	2	2	#29329,#13634	3,4	101.045	2618.25	6.309	DLYANTVLSGGTTMYPGIADRMQK	[22] Oxidation M|[23] Deamidation Q	O18840	ACTB_CANLF Actin_ cytoplasmic 1 OS=Canis lupus familiaris OX=9615 GN=ACTB PE=2 SV=3
45.45_1108.5851n	1	1	#13835	2	45.4496	1108.59	0	ESGPSIVHRK		O18840	ACTB_CANLF Actin_ cytoplasmic 1 OS=Canis lupus familiaris OX=9615 GN=ACTB PE=2 SV=3
96.72_3231.4502n	1	1	#13895	3	96.7238	3231.45	7.8542	CPEALFQPSFLGMESCGIHETTFNSIMK	[1] Carbamidomethyl C|[16] Carbamidomethyl C|[24] Deamidation N	O18840	ACTB_CANLF Actin_ cytoplasmic 1 OS=Canis lupus familiaris OX=9615 GN=ACTB PE=2 SV=3
45.23_2382.0841n	1	1	#36912	4	45.2264	2382.08	7.3778	HQGVMVGMGQKDSYVGDEAQSK	[5] Oxidation M|[8] Oxidation M	O18840	ACTB_CANLF Actin_ cytoplasmic 1 OS=Canis lupus familiaris OX=9615 GN=ACTB PE=2 SV=3
45.24_2382.0676n	1	1	#14451	3	45.2436	2382.07	7.5065	HQGVMVGMGQKDSYVGDEAQSK	[5] Oxidation M|[8] Oxidation M	O18840	ACTB_CANLF Actin_ cytoplasmic 1 OS=Canis lupus familiaris OX=9615 GN=ACTB PE=2 SV=3
47.97_2366.0764n	1	1	#14682	3	47.9723	2366.08	7.5208	HQGVMVGMGQKDSYVGDEAQSK	[8] Oxidation M	O18840	ACTB_CANLF Actin_ cytoplasmic 1 OS=Canis lupus familiaris OX=9615 GN=ACTB PE=2 SV=3
65.83_1401.7810n	1	1	#20563	2	65.8251	1401.78	8.0792	EITALAPSTMKIK		O18840	ACTB_CANLF Actin_ cytoplasmic 1 OS=Canis lupus familiaris OX=9615 GN=ACTB PE=2 SV=3
68.09_1401.7880n	1	1	#14839	3	68.0902	1401.79	6.8764	EITALAPSTMKIK		O18840	ACTB_CANLF Actin_ cytoplasmic 1 OS=Canis lupus familiaris OX=9615 GN=ACTB PE=2 SV=3
44.75_700.3171n	1	1	#14995	2	44.7516	700.317	0	AGDDAPR		O18840	ACTB_CANLF Actin_ cytoplasmic 1 OS=Canis lupus familiaris OX=9615 GN=ACTB PE=2 SV=3
44.89_700.3094n	1	1	#15729	2	44.889	700.309	0	AGDDAPR		O18840	ACTB_CANLF Actin_ cytoplasmic 1 OS=Canis lupus familiaris OX=9615 GN=ACTB PE=2 SV=3
44.08_975.4414n	1	1	#14997	2	44.0824	975.441	8.2608	AGFAGDDAPR		O18840	ACTB_CANLF Actin_ cytoplasmic 1 OS=Canis lupus familiaris OX=9615 GN=ACTB PE=2 SV=3
40.79_765.3497n	1	1	#15203	2	40.7931	765.35	---	MVGMGQK	[1] Oxidation M	O18840	ACTB_CANLF Actin_ cytoplasmic 1 OS=Canis lupus familiaris OX=9615 GN=ACTB PE=2 SV=3
74.25_1945.8911n	1	1	#15227	3	74.2506	1945.89	6.7616	YPIEHGIVTNWDDMEK		O18840	ACTB_CANLF Actin_ cytoplasmic 1 OS=Canis lupus familiaris OX=9615 GN=ACTB PE=2 SV=3
78.67_1945.8965n	1	1	#32382	3	78.6727	1945.9	7.1406	YPIEHGIVTNWDDMEK		O18840	ACTB_CANLF Actin_ cytoplasmic 1 OS=Canis lupus familiaris OX=9615 GN=ACTB PE=2 SV=3
85.24_1945.8511n	1	1	#38734	3	85.2388	1945.85	6.1121	YPIEHGIVTNWDDMEK		O18840	ACTB_CANLF Actin_ cytoplasmic 1 OS=Canis lupus familiaris OX=9615 GN=ACTB PE=2 SV=3
59.53_817.4325n	0	1	#15369	2	59.5274	817.433	0	ALAPSTMK		O18840	ACTB_CANLF Actin_ cytoplasmic 1 OS=Canis lupus familiaris OX=9615 GN=ACTB PE=2 SV=3
77.95_769.3611n	0	1	#16586	2	77.9521	769.361	---	TDYLMK		O18840	ACTB_CANLF Actin_ cytoplasmic 1 OS=Canis lupus familiaris OX=9615 GN=ACTB PE=2 SV=3
40.76_724.3297n	1	1	#16818	2	40.7587	724.33	---	HQGVMVG	[5] Oxidation M	O18840	ACTB_CANLF Actin_ cytoplasmic 1 OS=Canis lupus familiaris OX=9615 GN=ACTB PE=2 SV=3
63.47_1417.7752n	1	1	#17197	3	63.4685	1417.78	5.8891	EITALAPSTMKIK	[10] Oxidation M	O18840	ACTB_CANLF Actin_ cytoplasmic 1 OS=Canis lupus familiaris OX=9615 GN=ACTB PE=2 SV=3
53.59_1698.7480n	0	1	#17496	2	53.5897	1698.75	0	GMGQKDSYVGDEAQSK		O18840	ACTB_CANLF Actin_ cytoplasmic 1 OS=Canis lupus familiaris OX=9615 GN=ACTB PE=2 SV=3
53.61_1698.7410n	0	1	#33308	2	53.6069	1698.74	0	GMGQKDSYVGDEAQSK		O18840	ACTB_CANLF Actin_ cytoplasmic 1 OS=Canis lupus familiaris OX=9615 GN=ACTB PE=2 SV=3
71.26_1228.5614n	1	1	#18217	2	71.2648	1228.56	6.6909	HQGVMVGMGQK	[N-term] Acetyl N-TERM|[8] Oxidation M	O18840	ACTB_CANLF Actin_ cytoplasmic 1 OS=Canis lupus familiaris OX=9615 GN=ACTB PE=2 SV=3
83.36_1836.7825n	1	1	#20038	2	83.3628	1836.78	8.1313	DDDIAALVVDNGSGMCK	[N-term] Acetyl N-TERM|[15] Oxidation M|[16] Carbamidomethyl C	O18840	ACTB_CANLF Actin_ cytoplasmic 1 OS=Canis lupus familiaris OX=9615 GN=ACTB PE=2 SV=3
83.71_1836.7895n	1	1	#18394	2	83.706	1836.79	7.9816	DDDIAALVVDNGSGMCK	[N-term] Acetyl N-TERM|[15] Oxidation M|[16] Carbamidomethyl C	O18840	ACTB_CANLF Actin_ cytoplasmic 1 OS=Canis lupus familiaris OX=9615 GN=ACTB PE=2 SV=3
77.93_882.4414n	0	1	#19406	2	77.9349	882.441	0	LTDYLMK		O18840	ACTB_CANLF Actin_ cytoplasmic 1 OS=Canis lupus familiaris OX=9615 GN=ACTB PE=2 SV=3
85.02_3198.6171n	1	1	#19649	4	85.0158	3198.62	7.1444	TTGIVMDSGDGVTHTVPIYEGYALPHAILR	[6] Oxidation M	O18840	ACTB_CANLF Actin_ cytoplasmic 1 OS=Canis lupus familiaris OX=9615 GN=ACTB PE=2 SV=3
55.40_631.3498n	1	1	#19746	2	55.3973	631.35	6.6988	DIKEK		O18840	ACTB_CANLF Actin_ cytoplasmic 1 OS=Canis lupus familiaris OX=9615 GN=ACTB PE=2 SV=3
45.55_738.4417n	1	1	#19973	2	45.5525	738.442	0	SIVHRK		O18840	ACTB_CANLF Actin_ cytoplasmic 1 OS=Canis lupus familiaris OX=9615 GN=ACTB PE=2 SV=3
91.81_2659.3154n	0	1	#20055	3	91.8107	2659.32	6.7667	YSVWIGGSILASLSTFQQMWISK	[N-term] Acetyl N-TERM|[19] Oxidation M	O18840	ACTB_CANLF Actin_ cytoplasmic 1 OS=Canis lupus familiaris OX=9615 GN=ACTB PE=2 SV=3
84.71_627.3306n	1	1	#20260	2	84.7126	627.331	0	PGIADR		O18840	ACTB_CANLF Actin_ cytoplasmic 1 OS=Canis lupus familiaris OX=9615 GN=ACTB PE=2 SV=3
91.09_1803.7554n	1	1	#20268	2	91.0901	1803.76	0	DDDIAALVVDNGSGMCK	[N-term] Acetyl N-TERM|[11] Deamidation N|[16] Carbamidomethyl C|[C-term] Dehydrated	O18840	ACTB_CANLF Actin_ cytoplasmic 1 OS=Canis lupus familiaris OX=9615 GN=ACTB PE=2 SV=3
68.94_1013.4702n	1	1	#21512	2	68.9424	1013.47	8.0445	DLTDYLMK	[7] Oxidation M	O18840	ACTB_CANLF Actin_ cytoplasmic 1 OS=Canis lupus familiaris OX=9615 GN=ACTB PE=2 SV=3
38.88_1197.5101n	1	1	#27078	2	38.8824	1197.51	6.8664	DSYVGDEAQSK		O18840	ACTB_CANLF Actin_ cytoplasmic 1 OS=Canis lupus familiaris OX=9615 GN=ACTB PE=2 SV=3
38.98_1197.5087n	1	1	#49500	2	38.9796	1197.51	6.6079	DSYVGDEAQSK		O18840	ACTB_CANLF Actin_ cytoplasmic 1 OS=Canis lupus familiaris OX=9615 GN=ACTB PE=2 SV=3
42.33_1197.5124n	1	1	#21514	2	42.3262	1197.51	8.2939	DSYVGDEAQSK		O18840	ACTB_CANLF Actin_ cytoplasmic 1 OS=Canis lupus familiaris OX=9615 GN=ACTB PE=2 SV=3
74.23_3304.4272n	1	1	#24291	4	74.2334	3304.43	7.1518	CPEALFQPSFLGMESCGIHETTFNSIMK	[1] Carbamidomethyl C|[7] Deamidation Q|[13] Oxidation M|[16] Carbamidomethyl C|[24] Deamidation N	O18840	ACTB_CANLF Actin_ cytoplasmic 1 OS=Canis lupus familiaris OX=9615 GN=ACTB PE=2 SV=3
46.92_1563.8175n	0	1	#24724	2	46.9197	1563.82	6.557	MQKEITALAPSTMK	[1] Oxidation M	O18840	ACTB_CANLF Actin_ cytoplasmic 1 OS=Canis lupus familiaris OX=9615 GN=ACTB PE=2 SV=3
68.88_995.4641n	1	1	#27391	2	68.8795	995.464	0	DLTDYLMK	[7] Oxidation M|[C-term] Dehydrated	O18840	ACTB_CANLF Actin_ cytoplasmic 1 OS=Canis lupus familiaris OX=9615 GN=ACTB PE=2 SV=3
72.44_1787.9766n	1	1	#27790	3	72.4432	1787.98	0	TTTAEREIVRDIKEK		O18840	ACTB_CANLF Actin_ cytoplasmic 1 OS=Canis lupus familiaris OX=9615 GN=ACTB PE=2 SV=3
86.93_1832.8919n	1	1	#28812	2	86.9262	1832.89	6.9055	SYELPDGQVITIGNER	[N-term] Acetyl N-TERM|[14] Deamidation N	O18840	ACTB_CANLF Actin_ cytoplasmic 1 OS=Canis lupus familiaris OX=9615 GN=ACTB PE=2 SV=3
87.54_1832.8811n	1	1	#43856	2	87.5439	1832.88	7.3021	SYELPDGQVITIGNER	[N-term] Acetyl N-TERM|[8] Deamidation Q	O18840	ACTB_CANLF Actin_ cytoplasmic 1 OS=Canis lupus familiaris OX=9615 GN=ACTB PE=2 SV=3
55.65_1558.7073n	1	1	#28911	2	55.6547	1558.71	7.7308	QEYDESGPSIVHR	[N-term] Acetyl N-TERM|[1] Deamidation Q	O18840	ACTB_CANLF Actin_ cytoplasmic 1 OS=Canis lupus familiaris OX=9615 GN=ACTB PE=2 SV=3
87.15_1832.8976n	1	1	#30590	2	87.1493	1832.9	6.8804	SYELPDGQVITIGNER	[N-term] Acetyl N-TERM|[8] Deamidation Q	O18840	ACTB_CANLF Actin_ cytoplasmic 1 OS=Canis lupus familiaris OX=9615 GN=ACTB PE=2 SV=3
72.08_2359.1652n	1	1	#31866	3	72.0828	2359.17	6.8015	KDLYANTVLSGGTTMYPGIADR	[6] Deamidation N|[15] Oxidation M	O18840	ACTB_CANLF Actin_ cytoplasmic 1 OS=Canis lupus familiaris OX=9615 GN=ACTB PE=2 SV=3
72.17_2027.0167n	1	1	#33714	2	72.1686	2027.02	6.8317	GYSFTTTAEREIVRDIK	[N-term] Acetyl N-TERM	O18840	ACTB_CANLF Actin_ cytoplasmic 1 OS=Canis lupus familiaris OX=9615 GN=ACTB PE=2 SV=3
75.69_2602.2330n	1	1	#44654	3	75.6862	2602.23	6.7117	DLYANTVLSGGTTMYPGIADRMQK	[23] Deamidation Q	O18840	ACTB_CANLF Actin_ cytoplasmic 1 OS=Canis lupus familiaris OX=9615 GN=ACTB PE=2 SV=3
58.93_1198.5692n	1	1	#46330	2	58.9267	1198.57	0	HHTFYNELR		O18840	ACTB_CANLF Actin_ cytoplasmic 1 OS=Canis lupus familiaris OX=9615 GN=ACTB PE=2 SV=3
47.26_1017.4587n	1	1	#47993	2	47.2572	1017.46	6.8273	AGFAGDDAPR	[N-term] Acetyl N-TERM	O18840	ACTB_CANLF Actin_ cytoplasmic 1 OS=Canis lupus familiaris OX=9615 GN=ACTB PE=2 SV=3
84.56_1324.6052n	1	1	#56385	2	84.5582	1324.61	0	SGGTTMYPGIADR		O18840	ACTB_CANLF Actin_ cytoplasmic 1 OS=Canis lupus familiaris OX=9615 GN=ACTB PE=2 SV=3
45.47_1205.6034n	1	1	#56647	2	45.4667	1205.6	0	DESGPSIVHRK		O18840	ACTB_CANLF Actin_ cytoplasmic 1 OS=Canis lupus familiaris OX=9615 GN=ACTB PE=2 SV=3
40.79_667.3056n	1	1	#59850	2	40.7931	667.306	0	HQGVMV	[5] Oxidation M	O18840	ACTB_CANLF Actin_ cytoplasmic 1 OS=Canis lupus familiaris OX=9615 GN=ACTB PE=2 SV=3
98.21_3807.9909n	1	1	#60096	4	98.2052	3807.99	6.8164	TTGIVMDSGDGVTHTVPIYEGYALPHAILRLDLAGR		O18840	ACTB_CANLF Actin_ cytoplasmic 1 OS=Canis lupus familiaris OX=9615 GN=ACTB PE=2 SV=3
40.78_421.2018n	1	1	#64794	2	40.7759	421.202	0	HQGV		O18840	ACTB_CANLF Actin_ cytoplasmic 1 OS=Canis lupus familiaris OX=9615 GN=ACTB PE=2 SV=3
91.78_2660.3115n	1	1	#67288	4	91.7764	2660.31	6.6652	YSVWIGGSILASLSTFQQMWISK	[N-term] Acetyl N-TERM|[17] Deamidation Q|[19] Oxidation M	O18840	ACTB_CANLF Actin_ cytoplasmic 1 OS=Canis lupus familiaris OX=9615 GN=ACTB PE=2 SV=3
52.34_1664.8397n	1	1	#69550	3	52.3427	1664.84	6.5759	LDLAGRDLTDYLMK	[N-term] Acetyl N-TERM	O18840	ACTB_CANLF Actin_ cytoplasmic 1 OS=Canis lupus familiaris OX=9615 GN=ACTB PE=2 SV=3
54.12_824.3950n	1	1	#71729	2	54.116	824.395	---	FTTTAER		O18840	ACTB_CANLF Actin_ cytoplasmic 1 OS=Canis lupus familiaris OX=9615 GN=ACTB PE=2 SV=3
82.90_1837.7666n	1	1	#71755	2	82.8995	1837.77	7.363	DDDIAALVVDNGSGMCK	[N-term] Acetyl N-TERM|[11] Deamidation N|[15] Oxidation M|[16] Carbamidomethyl C	O18840	ACTB_CANLF Actin_ cytoplasmic 1 OS=Canis lupus familiaris OX=9615 GN=ACTB PE=2 SV=3
45.54_790.2679n	1	1	#71871	2	45.5354	790.268	0	QEYDESG		O18840	ACTB_CANLF Actin_ cytoplasmic 1 OS=Canis lupus familiaris OX=9615 GN=ACTB PE=2 SV=3
99.30_3231.4643n	1	1	#73580	3	99.2976	3231.46	6.1222	CPEALFQPSFLGMESCGIHETTFNSIMK	[1] Carbamidomethyl C|[7] Deamidation Q|[16] Carbamidomethyl C	O18840	ACTB_CANLF Actin_ cytoplasmic 1 OS=Canis lupus familiaris OX=9615 GN=ACTB PE=2 SV=3
53.61_708.3334n	1	1	#78538	2	53.6069	708.333	0	HQGVMVG		O18840	ACTB_CANLF Actin_ cytoplasmic 1 OS=Canis lupus familiaris OX=9615 GN=ACTB PE=2 SV=3
62.24_1779.7601n	1	1	#83388	2	62.2387	1779.76	6.1756	DDDIAALVVDNGSGMCK	[11] Deamidation N|[16] Carbamidomethyl C	O18840	ACTB_CANLF Actin_ cytoplasmic 1 OS=Canis lupus familiaris OX=9615 GN=ACTB PE=2 SV=3
80.31_2093.0498n	1	1	#87434	3	80.3085	2093.05	6.9936	SYELPDGQVITIGNERFR		O18840	ACTB_CANLF Actin_ cytoplasmic 1 OS=Canis lupus familiaris OX=9615 GN=ACTB PE=2 SV=3
88.46_2617.2707n	1	1	#89807	3	88.4648	2617.27	6.9863	DLYANTVLSGGTTMYPGIADRMQK	[14] Oxidation M	O18840	ACTB_CANLF Actin_ cytoplasmic 1 OS=Canis lupus familiaris OX=9615 GN=ACTB PE=2 SV=3
72.67_1831.8957n	1	1	#95592	2	72.6662	1831.9	6.7776	SYELPDGQVITIGNER	[N-term] Acetyl N-TERM	O18840	ACTB_CANLF Actin_ cytoplasmic 1 OS=Canis lupus familiaris OX=9615 GN=ACTB PE=2 SV=3
77.90_1831.8886n	1	1	#89812	3	77.9006	1831.89	7.0077	SYELPDGQVITIGNER	[N-term] Acetyl N-TERM	O18840	ACTB_CANLF Actin_ cytoplasmic 1 OS=Canis lupus familiaris OX=9615 GN=ACTB PE=2 SV=3
50.19_2643.2428n	1	1	#105439	4	50.1918	2643.24	6.2942	DLYANTVLSGGTTMYPGIADRMQK	[N-term] Acetyl N-TERM	O18840	ACTB_CANLF Actin_ cytoplasmic 1 OS=Canis lupus familiaris OX=9615 GN=ACTB PE=2 SV=3
101.96_2094.0554n	1	1	#117040	2	101.957	2094.06	6.8215	SYELPDGQVITIGNERFR	[8] Deamidation Q	O18840	ACTB_CANLF Actin_ cytoplasmic 1 OS=Canis lupus familiaris OX=9615 GN=ACTB PE=2 SV=3
34.26_1202.5528n	1	1	#117580	3	34.255	1202.55	6.5728	HQGVMVGMGQK	[5] Oxidation M|[8] Oxidation M	O18840	ACTB_CANLF Actin_ cytoplasmic 1 OS=Canis lupus familiaris OX=9615 GN=ACTB PE=2 SV=3
74.65_1909.8512n	1	1	#128721	3	74.6452	1909.85	6.4837	MDDDIAALVVDNGSGMCK	[17] Carbamidomethyl C	O18840	ACTB_CANLF Actin_ cytoplasmic 1 OS=Canis lupus familiaris OX=9615 GN=ACTB PE=2 SV=3
95.73_1876.8849n	1	1	#127569	2	95.7344	1876.88	5.2889	SMGDIASVVGTENSKEPR	[13] Deamidation N	Q95168	ZO2_CANLF Tight junction protein ZO-2 OS=Canis lupus familiaris OX=9615 GN=TJP2 PE=1 SV=1
98.38_1876.8742n	1	1	#94	2	98.3768	1876.87	5.2385	SMGDIASVVGTENSKEPR	[13] Deamidation N	Q95168	ZO2_CANLF Tight junction protein ZO-2 OS=Canis lupus familiaris OX=9615 GN=TJP2 PE=1 SV=1
57.77_1219.6607n	0	2	#750,#5184	2,3	57.7713	1219.66	5.1629	EDLTAAVSVSTK		Q95168	ZO2_CANLF Tight junction protein ZO-2 OS=Canis lupus familiaris OX=9615 GN=TJP2 PE=1 SV=1
53.62_1219.6315n	1	1	#99438	3	53.624	1219.63	4.8223	EDLTAAVSVSTK		Q95168	ZO2_CANLF Tight junction protein ZO-2 OS=Canis lupus familiaris OX=9615 GN=TJP2 PE=1 SV=1
63.94_1327.6344n	1	1	#1489	2	63.9433	1327.63	4.4926	TYSPEAEYGRR		Q95168	ZO2_CANLF Tight junction protein ZO-2 OS=Canis lupus familiaris OX=9615 GN=TJP2 PE=1 SV=1
38.57_850.3946n	1	1	#2105	2	38.5735	850.395	5.6326	SFSPEER		Q95168	ZO2_CANLF Tight junction protein ZO-2 OS=Canis lupus familiaris OX=9615 GN=TJP2 PE=1 SV=1
39.68_818.4395n	1	1	#2154	2	39.6833	818.439	4.9518	QGVKTMR		Q95168	ZO2_CANLF Tight junction protein ZO-2 OS=Canis lupus familiaris OX=9615 GN=TJP2 PE=1 SV=1
62.89_1203.6156n	0	1	#2494	2	62.8908	1203.62	5.0985	GEMVTILAQSR		Q95168	ZO2_CANLF Tight junction protein ZO-2 OS=Canis lupus familiaris OX=9615 GN=TJP2 PE=1 SV=1
76.78_1203.6115n	1	1	#45219	2	76.7787	1203.61	4.9197	GEMVTILAQSR		Q95168	ZO2_CANLF Tight junction protein ZO-2 OS=Canis lupus familiaris OX=9615 GN=TJP2 PE=1 SV=1
43.73_1282.6142n	1	1	#2661	2	43.7277	1282.61	5.1189	YQEEPPAPQPK		Q95168	ZO2_CANLF Tight junction protein ZO-2 OS=Canis lupus familiaris OX=9615 GN=TJP2 PE=1 SV=1
59.25_1423.8017n	1	1	#5590	3	59.2528	1423.8	5.1119	IGNELEKGLIPNK		Q95168	ZO2_CANLF Tight junction protein ZO-2 OS=Canis lupus familiaris OX=9615 GN=TJP2 PE=1 SV=1
60.00_1423.8038n	1	1	#85313	3	60.0022	1423.8	4.5385	IGNELEKGLIPNK		Q95168	ZO2_CANLF Tight junction protein ZO-2 OS=Canis lupus familiaris OX=9615 GN=TJP2 PE=1 SV=1
61.88_1423.8014n	1	1	#2992	3	61.8841	1423.8	5.2033	IGNELEKGLIPNK		Q95168	ZO2_CANLF Tight junction protein ZO-2 OS=Canis lupus familiaris OX=9615 GN=TJP2 PE=1 SV=1
42.55_1677.8508n	2	2	#14095,#3474	3,4	42.5493	1677.85	4.9414	YQEEPPAPQPKAAPR		Q95168	ZO2_CANLF Tight junction protein ZO-2 OS=Canis lupus familiaris OX=9615 GN=TJP2 PE=1 SV=1
42.41_1677.8570n	1	1	#3237	4	42.412	1677.86	4.9414	YQEEPPAPQPKAAPR		Q95168	ZO2_CANLF Tight junction protein ZO-2 OS=Canis lupus familiaris OX=9615 GN=TJP2 PE=1 SV=1
34.63_1104.5414n	2	2	#6774,#12462	2,3	34.6325	1104.54	5.0619	LNPTSNKSSR	[2] Deamidation N|[6] Deamidation N	Q95168	ZO2_CANLF Tight junction protein ZO-2 OS=Canis lupus familiaris OX=9615 GN=TJP2 PE=1 SV=1
34.63_1104.5419n	1	1	#3505	2	34.6325	1104.54	5.0619	LNPTSNKSSR	[2] Deamidation N|[6] Deamidation N	Q95168	ZO2_CANLF Tight junction protein ZO-2 OS=Canis lupus familiaris OX=9615 GN=TJP2 PE=1 SV=1
64.03_697.3179n	1	1	#4124	2	64.0291	697.318	5.5307	SGYSER		Q95168	ZO2_CANLF Tight junction protein ZO-2 OS=Canis lupus familiaris OX=9615 GN=TJP2 PE=1 SV=1
70.65_950.5338n	0	1	#4344	2	70.6528	950.534	5.7645	LGHWLAVR		Q95168	ZO2_CANLF Tight junction protein ZO-2 OS=Canis lupus familiaris OX=9615 GN=TJP2 PE=1 SV=1
85.74_2466.1660n	1	1	#4357	3	85.7365	2466.17	4.8707	MGATPTPFKSMGDIASVVGTENSK	[N-term] Acetyl N-TERM	Q95168	ZO2_CANLF Tight junction protein ZO-2 OS=Canis lupus familiaris OX=9615 GN=TJP2 PE=1 SV=1
77.22_1806.8749n	1	1	#4750	2	77.2195	1806.87	5.7821	INGTVTENMSLTDARK	[N-term] Acetyl N-TERM|[9] Oxidation M	Q95168	ZO2_CANLF Tight junction protein ZO-2 OS=Canis lupus familiaris OX=9615 GN=TJP2 PE=1 SV=1
51.66_762.4623n	1	1	#5354	2	51.6619	762.462	6.2348	VKIFEK		Q95168	ZO2_CANLF Tight junction protein ZO-2 OS=Canis lupus familiaris OX=9615 GN=TJP2 PE=1 SV=1
72.29_1534.7481n	1	1	#5846	2	72.2887	1534.75	5.1898	DSSPPPAFKPEPPK	[N-term] Acetyl N-TERM	Q95168	ZO2_CANLF Tight junction protein ZO-2 OS=Canis lupus familiaris OX=9615 GN=TJP2 PE=1 SV=1
78.19_2697.3529n	1	1	#6129	4	78.1923	2697.35	5.1845	AVDLLNYTQWFPIVIFFNPDSR	[N-term] Acetyl N-TERM|[18] Deamidation N	Q95168	ZO2_CANLF Tight junction protein ZO-2 OS=Canis lupus familiaris OX=9615 GN=TJP2 PE=1 SV=1
50.29_1480.6674n	1	1	#6270	3	50.2948	1480.67	5.4487	TQNREESFDISR		Q95168	ZO2_CANLF Tight junction protein ZO-2 OS=Canis lupus familiaris OX=9615 GN=TJP2 PE=1 SV=1
81.49_1480.6855n	1	1	#93751	2	81.4868	1480.69	4.8709	TQNREESFDISR		Q95168	ZO2_CANLF Tight junction protein ZO-2 OS=Canis lupus familiaris OX=9615 GN=TJP2 PE=1 SV=1
55.19_1111.5763n	0	1	#6616	2	55.1914	1111.58	4.8791	QQLSEHSKR		Q95168	ZO2_CANLF Tight junction protein ZO-2 OS=Canis lupus familiaris OX=9615 GN=TJP2 PE=1 SV=1
55.19_1111.5687n	0	1	#28984	2	55.1914	1111.57	4.8791	QQLSEHSKR		Q95168	ZO2_CANLF Tight junction protein ZO-2 OS=Canis lupus familiaris OX=9615 GN=TJP2 PE=1 SV=1
55.21_1111.5711n	0	1	#13500	2	55.2086	1111.57	4.8791	QQLSEHSKR		Q95168	ZO2_CANLF Tight junction protein ZO-2 OS=Canis lupus familiaris OX=9615 GN=TJP2 PE=1 SV=1
38.02_2017.0065n	1	1	#7391	4	38.0244	2017.01	5.1743	MQELQEAQNARIEIAQK	[1] Oxidation M|[9] Deamidation N|[16] Deamidation Q	Q95168	ZO2_CANLF Tight junction protein ZO-2 OS=Canis lupus familiaris OX=9615 GN=TJP2 PE=1 SV=1
38.21_2016.9989n	1	1	#7166	4	38.2131	2017	5.1743	MQELQEAQNARIEIAQK	[1] Oxidation M|[9] Deamidation N|[16] Deamidation Q	Q95168	ZO2_CANLF Tight junction protein ZO-2 OS=Canis lupus familiaris OX=9615 GN=TJP2 PE=1 SV=1
64.37_2005.0456n	1	1	#7336	3	64.3723	2005.05	4.7799	DQLRDSSPPPAFKPEPPK		Q95168	ZO2_CANLF Tight junction protein ZO-2 OS=Canis lupus familiaris OX=9615 GN=TJP2 PE=1 SV=1
60.04_757.3838n	1	1	#7410	2	60.0365	757.384	---	ERPNSR		Q95168	ZO2_CANLF Tight junction protein ZO-2 OS=Canis lupus familiaris OX=9615 GN=TJP2 PE=1 SV=1
53.73_1099.5632n	1	1	#7483	2	53.727	1099.56	5.8891	QRLNPTSNK	[N-term] Acetyl N-TERM|[8] Deamidation N	Q95168	ZO2_CANLF Tight junction protein ZO-2 OS=Canis lupus familiaris OX=9615 GN=TJP2 PE=1 SV=1
71.68_2042.9873n	0	1	#7811	3	71.6767	2042.99	5.3083	MQELQEAQNARIEIAQK	[N-term] Acetyl N-TERM|[5] Deamidation Q|[16] Deamidation Q	Q95168	ZO2_CANLF Tight junction protein ZO-2 OS=Canis lupus familiaris OX=9615 GN=TJP2 PE=1 SV=1
71.71_2042.9539n	1	1	#51167	2	71.711	2042.95	5.3083	MQELQEAQNARIEIAQK	[N-term] Acetyl N-TERM|[5] Deamidation Q|[16] Deamidation Q	Q95168	ZO2_CANLF Tight junction protein ZO-2 OS=Canis lupus familiaris OX=9615 GN=TJP2 PE=1 SV=1
79.16_2925.4550n	0	2	#8025,#8511	3,4	79.156	2925.45	5.6716	DGNLHEGDIILKINGTVTENMSLTDAR		Q95168	ZO2_CANLF Tight junction protein ZO-2 OS=Canis lupus familiaris OX=9615 GN=TJP2 PE=1 SV=1
41.29_750.3886n	1	1	#8103	2	41.285	750.389	4.9305	GRPHER		Q95168	ZO2_CANLF Tight junction protein ZO-2 OS=Canis lupus familiaris OX=9615 GN=TJP2 PE=1 SV=1
76.28_1941.0034n	1	1	#8276	3	76.2811	1941	4.7507	VVDTLYDGKLGHWLAVR		Q95168	ZO2_CANLF Tight junction protein ZO-2 OS=Canis lupus familiaris OX=9615 GN=TJP2 PE=1 SV=1
38.83_717.3735n	0	1	#9009	2	38.8309	717.373	5.9178	AKTQNR	[5] Deamidation N	Q95168	ZO2_CANLF Tight junction protein ZO-2 OS=Canis lupus familiaris OX=9615 GN=TJP2 PE=1 SV=1
39.12_1004.4159n	1	1	#14486	2	39.117	1004.42	5.8263	SWEDSPER		Q95168	ZO2_CANLF Tight junction protein ZO-2 OS=Canis lupus familiaris OX=9615 GN=TJP2 PE=1 SV=1
42.10_1004.4268n	1	1	#9779	2	42.1031	1004.43	5.5731	SWEDSPER		Q95168	ZO2_CANLF Tight junction protein ZO-2 OS=Canis lupus familiaris OX=9615 GN=TJP2 PE=1 SV=1
66.32_1456.7906n	1	1	#9910	3	66.317	1456.79	4.9139	LNTVRQIIEQDK	[2] Deamidation N	Q95168	ZO2_CANLF Tight junction protein ZO-2 OS=Canis lupus familiaris OX=9615 GN=TJP2 PE=1 SV=1
53.64_832.3892n	0	1	#10457	2	53.6412	832.389	5.6602	LYQDPR	[N-term] Acetyl N-TERM	Q95168	ZO2_CANLF Tight junction protein ZO-2 OS=Canis lupus familiaris OX=9615 GN=TJP2 PE=1 SV=1
63.28_1153.5871n	0	1	#10630	2	63.2797	1153.59	5.0056	QQLSEHSKR	[N-term] Acetyl N-TERM	Q95168	ZO2_CANLF Tight junction protein ZO-2 OS=Canis lupus familiaris OX=9615 GN=TJP2 PE=1 SV=1
63.30_1153.5847n	0	1	#12027	2	63.2969	1153.58	5.0056	QQLSEHSKR	[N-term] Acetyl N-TERM	Q95168	ZO2_CANLF Tight junction protein ZO-2 OS=Canis lupus familiaris OX=9615 GN=TJP2 PE=1 SV=1
77.22_772.4041n	1	1	#10838	2	77.2195	772.404	5.7127	LNPTSNK		Q95168	ZO2_CANLF Tight junction protein ZO-2 OS=Canis lupus familiaris OX=9615 GN=TJP2 PE=1 SV=1
61.82_1359.6640n	1	1	#11980	3	61.8154	1359.66	5.8606	MQELQEAQNAR	[N-term] Acetyl N-TERM|[5] Deamidation Q	Q95168	ZO2_CANLF Tight junction protein ZO-2 OS=Canis lupus familiaris OX=9615 GN=TJP2 PE=1 SV=1
40.56_1317.5833n	2	2	#42593,#14268	2,3	40.5614	1317.58	5.1221	MQELQEAQNAR	[8] Deamidation Q	Q95168	ZO2_CANLF Tight junction protein ZO-2 OS=Canis lupus familiaris OX=9615 GN=TJP2 PE=1 SV=1
76.32_1628.7462n	1	1	#34603	2	76.3154	1628.75	5.4178	AFEVMDEFDGRSAR		Q95168	ZO2_CANLF Tight junction protein ZO-2 OS=Canis lupus familiaris OX=9615 GN=TJP2 PE=1 SV=1
76.33_1628.7313n	1	1	#14656	2	76.3326	1628.73	5.4178	AFEVMDEFDGRSAR		Q95168	ZO2_CANLF Tight junction protein ZO-2 OS=Canis lupus familiaris OX=9615 GN=TJP2 PE=1 SV=1
42.12_1331.6212n	1	1	#23931	2	42.1203	1331.62	6.0392	AEQMASVQNAQR		Q95168	ZO2_CANLF Tight junction protein ZO-2 OS=Canis lupus familiaris OX=9615 GN=TJP2 PE=1 SV=1
42.81_1331.6062n	1	1	#15159	2	42.8067	1331.61	5.1279	AEQMASVQNAQR		Q95168	ZO2_CANLF Tight junction protein ZO-2 OS=Canis lupus familiaris OX=9615 GN=TJP2 PE=1 SV=1
52.45_1331.6191n	1	1	#21028	2	52.4456	1331.62	5.8472	AEQMASVQNAQR		Q95168	ZO2_CANLF Tight junction protein ZO-2 OS=Canis lupus familiaris OX=9615 GN=TJP2 PE=1 SV=1
46.98_1316.6150n	1	1	#15434	2	46.9826	1316.61	6.6924	MQELQEAQNAR		Q95168	ZO2_CANLF Tight junction protein ZO-2 OS=Canis lupus familiaris OX=9615 GN=TJP2 PE=1 SV=1
55.79_1713.8772n	0	1	#16805	3	55.7921	1713.88	5.6139	LQRMQELQEAQNAR		Q95168	ZO2_CANLF Tight junction protein ZO-2 OS=Canis lupus familiaris OX=9615 GN=TJP2 PE=1 SV=1
48.54_980.4780n	1	1	#17230	2	48.5386	980.478	4.5557	ADFWRMR		Q95168	ZO2_CANLF Tight junction protein ZO-2 OS=Canis lupus familiaris OX=9615 GN=TJP2 PE=1 SV=1
72.60_1396.7124n	0	1	#20086	2	72.5976	1396.71	4.3671	SSEPVQHEESIR		Q95168	ZO2_CANLF Tight junction protein ZO-2 OS=Canis lupus familiaris OX=9615 GN=TJP2 PE=1 SV=1
46.37_1396.6725n	1	1	#33713	2	46.3706	1396.67	5.2523	SSEPVQHEESIR		Q95168	ZO2_CANLF Tight junction protein ZO-2 OS=Canis lupus familiaris OX=9615 GN=TJP2 PE=1 SV=1
55.12_1396.6537n	1	1	#95421	2	55.1228	1396.65	5.0412	SSEPVQHEESIR		Q95168	ZO2_CANLF Tight junction protein ZO-2 OS=Canis lupus familiaris OX=9615 GN=TJP2 PE=1 SV=1
60.17_1151.5695n	1	1	#20199	2	60.1737	1151.57	4.3375	HPDIYAVPIK		Q95168	ZO2_CANLF Tight junction protein ZO-2 OS=Canis lupus familiaris OX=9615 GN=TJP2 PE=1 SV=1
68.83_1050.5213n	1	1	#20278	2	68.828	1050.52	5.9056	VVDTLYDGK	[N-term] Acetyl N-TERM	Q95168	ZO2_CANLF Tight junction protein ZO-2 OS=Canis lupus familiaris OX=9615 GN=TJP2 PE=1 SV=1
69.06_1050.5585n	1	1	#24322	2	69.0626	1050.56	5.9056	VVDTLYDGK	[N-term] Acetyl N-TERM	Q95168	ZO2_CANLF Tight junction protein ZO-2 OS=Canis lupus familiaris OX=9615 GN=TJP2 PE=1 SV=1
45.33_872.4457n	1	1	#20953	2	45.3294	872.446	5.8619	QIIEQDK		Q95168	ZO2_CANLF Tight junction protein ZO-2 OS=Canis lupus familiaris OX=9615 GN=TJP2 PE=1 SV=1
41.06_1600.6923n	1	1	#21993	3	41.0619	1600.69	5.8686	GLDHDDDYGRPGER		Q95168	ZO2_CANLF Tight junction protein ZO-2 OS=Canis lupus familiaris OX=9615 GN=TJP2 PE=1 SV=1
59.48_1377.6674n	1	1	#22269	2	59.4759	1377.67	5.0231	WSRMGATPTPFK		Q95168	ZO2_CANLF Tight junction protein ZO-2 OS=Canis lupus familiaris OX=9615 GN=TJP2 PE=1 SV=1
81.54_1616.7609n	1	1	#22281	2	81.5383	1616.76	4.9645	SRAEQMASVQNAQR	[N-term] Acetyl N-TERM	Q95168	ZO2_CANLF Tight junction protein ZO-2 OS=Canis lupus familiaris OX=9615 GN=TJP2 PE=1 SV=1
81.47_1284.5699n	0	1	#22484	2	81.4696	1284.57	4.7664	YQEEPPAPQPK	[2] Deamidation Q|[9] Deamidation Q	Q95168	ZO2_CANLF Tight junction protein ZO-2 OS=Canis lupus familiaris OX=9615 GN=TJP2 PE=1 SV=1
62.72_3384.6605n	1	1	#24187	4	62.7192	3384.66	5.4605	LAGGNDVGIFVAGIQEGTSAEQEGLQEGDQILK	[N-term] Acetyl N-TERM	Q95168	ZO2_CANLF Tight junction protein ZO-2 OS=Canis lupus familiaris OX=9615 GN=TJP2 PE=1 SV=1
62.19_1847.0044n	1	1	#25823	3	62.1872	1847	5.6414	QIIEQDKHALLDVTPK		Q95168	ZO2_CANLF Tight junction protein ZO-2 OS=Canis lupus familiaris OX=9615 GN=TJP2 PE=1 SV=1
63.25_1847.0176n	1	1	#58994	3	63.2454	1847.02	5.445	QIIEQDKHALLDVTPK		Q95168	ZO2_CANLF Tight junction protein ZO-2 OS=Canis lupus familiaris OX=9615 GN=TJP2 PE=1 SV=1
69.42_2041.9745n	1	1	#25943	2	69.4229	2041.97	5.4986	MQELQEAQNARIEIAQK	[N-term] Acetyl N-TERM|[9] Deamidation N	Q95168	ZO2_CANLF Tight junction protein ZO-2 OS=Canis lupus familiaris OX=9615 GN=TJP2 PE=1 SV=1
53.64_1510.6803n	1	1	#26107	2	53.6412	1510.68	4.9059	SMGDIASVVGTENSK	[2] Oxidation M|[13] Deamidation N	Q95168	ZO2_CANLF Tight junction protein ZO-2 OS=Canis lupus familiaris OX=9615 GN=TJP2 PE=1 SV=1
53.64_1510.6792n	1	1	#31635	2	53.6412	1510.68	4.9059	SMGDIASVVGTENSK	[2] Oxidation M|[13] Deamidation N	Q95168	ZO2_CANLF Tight junction protein ZO-2 OS=Canis lupus familiaris OX=9615 GN=TJP2 PE=1 SV=1
60.89_1510.6827n	1	1	#44716	2	60.8945	1510.68	4.7135	SMGDIASVVGTENSK	[2] Oxidation M|[13] Deamidation N	Q95168	ZO2_CANLF Tight junction protein ZO-2 OS=Canis lupus familiaris OX=9615 GN=TJP2 PE=1 SV=1
81.42_955.4686n	0	1	#27133	2	81.4181	955.469	5.3494	QQLSEHSK		Q95168	ZO2_CANLF Tight junction protein ZO-2 OS=Canis lupus familiaris OX=9615 GN=TJP2 PE=1 SV=1
100.37_2025.0085n	1	1	#27192	3	100.373	2025.01	5.1566	EDLTAAVSVSTKFPAYER	[N-term] Acetyl N-TERM	Q95168	ZO2_CANLF Tight junction protein ZO-2 OS=Canis lupus familiaris OX=9615 GN=TJP2 PE=1 SV=1
53.76_833.4367n	0	1	#27226	2	53.7613	833.437	---	LYQDPR	[N-term] Acetyl N-TERM|[3] Deamidation Q	Q95168	ZO2_CANLF Tight junction protein ZO-2 OS=Canis lupus familiaris OX=9615 GN=TJP2 PE=1 SV=1
98.74_1531.6808n	1	1	#27494	2	98.7371	1531.68	5.191	ERPNSREDMQNR	[11] Deamidation N	Q95168	ZO2_CANLF Tight junction protein ZO-2 OS=Canis lupus familiaris OX=9615 GN=TJP2 PE=1 SV=1
52.46_1530.6631n	1	1	#28435	3	52.4628	1530.66	4.4927	ERPNSREDMQNR		Q95168	ZO2_CANLF Tight junction protein ZO-2 OS=Canis lupus familiaris OX=9615 GN=TJP2 PE=1 SV=1
84.39_1458.7572n	1	1	#30082	2	84.3866	1458.76	6.1467	LANELPDLFQTAK		Q95168	ZO2_CANLF Tight junction protein ZO-2 OS=Canis lupus familiaris OX=9615 GN=TJP2 PE=1 SV=1
54.60_1490.5705n	1	1	#32279	2	54.5965	1490.57	5.4551	GSYGSDAEEEEYR		Q95168	ZO2_CANLF Tight junction protein ZO-2 OS=Canis lupus familiaris OX=9615 GN=TJP2 PE=1 SV=1
67.86_834.4292n	1	1	#33799	2	67.8557	834.429	5.27	QGVKTMR	[6] Oxidation M	Q95168	ZO2_CANLF Tight junction protein ZO-2 OS=Canis lupus familiaris OX=9615 GN=TJP2 PE=1 SV=1
62.89_1135.5458n	1	1	#34633	2	62.8908	1135.55	5.1829	ETPQSLAFSR	[4] Deamidation Q	Q95168	ZO2_CANLF Tight junction protein ZO-2 OS=Canis lupus familiaris OX=9615 GN=TJP2 PE=1 SV=1
84.09_1246.6145n	1	1	#34748	2	84.0949	1246.61	4.7035	GEMVTILAQSR	[N-term] Acetyl N-TERM|[9] Deamidation Q	Q95168	ZO2_CANLF Tight junction protein ZO-2 OS=Canis lupus familiaris OX=9615 GN=TJP2 PE=1 SV=1
64.80_904.5263n	1	1	#40610	2	64.8013	904.526	6.4342	LGSQIFIK		Q95168	ZO2_CANLF Tight junction protein ZO-2 OS=Canis lupus familiaris OX=9615 GN=TJP2 PE=1 SV=1
86.04_1914.0034n	1	1	#43660	2	86.0396	1914	4.9795	LANELPDLFQTAKTEPK		Q95168	ZO2_CANLF Tight junction protein ZO-2 OS=Canis lupus familiaris OX=9615 GN=TJP2 PE=1 SV=1
37.26_1513.7073n	1	1	#45761	3	37.2578	1513.71	5.1057	GLDHDDDYRRPR		Q95168	ZO2_CANLF Tight junction protein ZO-2 OS=Canis lupus familiaris OX=9615 GN=TJP2 PE=1 SV=1
51.13_1666.7923n	1	1	#49217	3	51.1299	1666.79	5.8282	EPRYQEEPPAPQPK	[5] Deamidation Q|[12] Deamidation Q	Q95168	ZO2_CANLF Tight junction protein ZO-2 OS=Canis lupus familiaris OX=9615 GN=TJP2 PE=1 SV=1
47.62_1602.7522n	1	1	#50380	2	47.6176	1602.75	5.5427	SNPSAVAGNEVSGASTR		Q95168	ZO2_CANLF Tight junction protein ZO-2 OS=Canis lupus familiaris OX=9615 GN=TJP2 PE=1 SV=1
49.46_1162.5618n	1	1	#50985	2	49.4596	1162.56	5.0071	QMTRTALATK	[N-term] Acetyl N-TERM|[1] Deamidation Q	Q95168	ZO2_CANLF Tight junction protein ZO-2 OS=Canis lupus familiaris OX=9615 GN=TJP2 PE=1 SV=1
50.98_1849.8998n	1	1	#51001	2	50.9755	1849.9	4.5341	GEMVTILAQSRADVYR	[N-term] Acetyl N-TERM	Q95168	ZO2_CANLF Tight junction protein ZO-2 OS=Canis lupus familiaris OX=9615 GN=TJP2 PE=1 SV=1
82.13_1228.6761n	1	1	#54738	2	82.1331	1228.68	5.3275	SSGVVRLNTVR	[N-term] Acetyl N-TERM	Q95168	ZO2_CANLF Tight junction protein ZO-2 OS=Canis lupus familiaris OX=9615 GN=TJP2 PE=1 SV=1
84.88_1424.7963n	1	1	#58087	3	84.8785	1424.8	5.291	IGNELEKGLIPNK	[3] Deamidation N	Q95168	ZO2_CANLF Tight junction protein ZO-2 OS=Canis lupus familiaris OX=9615 GN=TJP2 PE=1 SV=1
41.30_1407.7085n	1	1	#58414	3	41.3022	1407.71	4.7683	ADVYRDILACGR	[10] Carbamidomethyl C	Q95168	ZO2_CANLF Tight junction protein ZO-2 OS=Canis lupus familiaris OX=9615 GN=TJP2 PE=1 SV=1
102.86_1478.7825n	1	1	#61027	2	102.861	1478.78	4.8801	LGSQIFIKQMTR	[4] Deamidation Q|[9] Deamidation Q	Q95168	ZO2_CANLF Tight junction protein ZO-2 OS=Canis lupus familiaris OX=9615 GN=TJP2 PE=1 SV=1
63.31_2993.4483n	1	1	#63264	3	63.3141	2993.45	5.3259	SILKPSTPVPSPESEEVGEGSEEQEGAPK		Q95168	ZO2_CANLF Tight junction protein ZO-2 OS=Canis lupus familiaris OX=9615 GN=TJP2 PE=1 SV=1
78.98_1020.5192n	1	1	#64358	2	78.9758	1020.52	---	KLYDQANK	[N-term] Acetyl N-TERM	Q95168	ZO2_CANLF Tight junction protein ZO-2 OS=Canis lupus familiaris OX=9615 GN=TJP2 PE=1 SV=1
93.96_2930.4193n	1	1	#64507	3	93.9556	2930.42	5.3069	QTLINIPSLNDSDSEIEDISEIESNR		Q95168	ZO2_CANLF Tight junction protein ZO-2 OS=Canis lupus familiaris OX=9615 GN=TJP2 PE=1 SV=1
80.21_1232.5948n	1	1	#74533	2	80.2056	1232.59	5.3059	DAGSEKSSGVVR	[N-term] Acetyl N-TERM	Q95168	ZO2_CANLF Tight junction protein ZO-2 OS=Canis lupus familiaris OX=9615 GN=TJP2 PE=1 SV=1
73.64_998.5335n	0	1	#84654	2	73.6386	998.533	4.7916	LKERPNSR		Q95168	ZO2_CANLF Tight junction protein ZO-2 OS=Canis lupus familiaris OX=9615 GN=TJP2 PE=1 SV=1
51.56_1504.7685n	1	1	#87774	3	51.559	1504.77	4.7623	SREDLTAAVSVSTK	[N-term] Acetyl N-TERM	Q95168	ZO2_CANLF Tight junction protein ZO-2 OS=Canis lupus familiaris OX=9615 GN=TJP2 PE=1 SV=1
88.96_957.4124n	1	1	#88521	2	88.9566	957.412	5.2906	GYYSQPSR	[5] Deamidation Q	Q95168	ZO2_CANLF Tight junction protein ZO-2 OS=Canis lupus familiaris OX=9615 GN=TJP2 PE=1 SV=1
40.19_978.5127n	1	1	#89322	2	40.1924	978.513	5.1179	KLYDQANK		Q95168	ZO2_CANLF Tight junction protein ZO-2 OS=Canis lupus familiaris OX=9615 GN=TJP2 PE=1 SV=1
79.40_1910.9162n	1	1	#93142	2	79.4048	1910.92	5.6879	DTIQHQQGEAVWVSEGK		Q95168	ZO2_CANLF Tight junction protein ZO-2 OS=Canis lupus familiaris OX=9615 GN=TJP2 PE=1 SV=1
35.38_827.4004n	1	1	#93419	2	35.3817	827.4	0	QLSEHSK		Q95168	ZO2_CANLF Tight junction protein ZO-2 OS=Canis lupus familiaris OX=9615 GN=TJP2 PE=1 SV=1
61.96_1714.8466n	1	1	#96432	3	61.9642	1714.85	5.3237	LQRMQELQEAQNAR	[12] Deamidation N	Q95168	ZO2_CANLF Tight junction protein ZO-2 OS=Canis lupus familiaris OX=9615 GN=TJP2 PE=1 SV=1
62.07_1620.7583n	1	1	#118817	2	62.0671	1620.76	5.4436	INGTVTENMSLTDAR		Q95168	ZO2_CANLF Tight junction protein ZO-2 OS=Canis lupus familiaris OX=9615 GN=TJP2 PE=1 SV=1
99.68_1909.9384n	1	1	#126057	2	99.6751	1909.94	5.1664	MEELIWEQYTVTLQK		Q95168	ZO2_CANLF Tight junction protein ZO-2 OS=Canis lupus familiaris OX=9615 GN=TJP2 PE=1 SV=1
55.72_769.4118n	0	1	#132741	2	55.7234	769.412	---	HAGSRSR		Q95168	ZO2_CANLF Tight junction protein ZO-2 OS=Canis lupus familiaris OX=9615 GN=TJP2 PE=1 SV=1
50.91_1397.6325n	1	1	#135722	2	50.9126	1397.63	5.7406	SSEPVQHEESIR	[6] Deamidation Q	Q95168	ZO2_CANLF Tight junction protein ZO-2 OS=Canis lupus familiaris OX=9615 GN=TJP2 PE=1 SV=1
63.09_1336.6318n	1	1	#126	2	63.091	1336.63	6.7391	MPQYQKELNK	[N-term] Acetyl N-TERM|[1] Oxidation M|[9] Deamidation N	Q28288	STXB2_CANLF Syntaxin-binding protein 2 OS=Canis lupus familiaris OX=9615 GN=STXBP2 PE=2 SV=1
66.08_1199.6978n	1	1	#177	2	66.0768	1199.7	6.4841	TRSQLLIVDR		Q28288	STXB2_CANLF Syntaxin-binding protein 2 OS=Canis lupus familiaris OX=9615 GN=STXBP2 PE=2 SV=1
52.33_1118.5819n	1	1	#415	2	52.3255	1118.58	5.4783	SVQALIADFR		Q28288	STXB2_CANLF Syntaxin-binding protein 2 OS=Canis lupus familiaris OX=9615 GN=STXBP2 PE=2 SV=1
84.08_1118.6042n	1	1	#24917	2	84.0777	1118.6	7.415	SVQALIADFR		Q28288	STXB2_CANLF Syntaxin-binding protein 2 OS=Canis lupus familiaris OX=9615 GN=STXBP2 PE=2 SV=1
46.75_1002.5736n	1	1	#564	2	46.7481	1002.57	6.2548	LTTDKANIK		Q28288	STXB2_CANLF Syntaxin-binding protein 2 OS=Canis lupus familiaris OX=9615 GN=STXBP2 PE=2 SV=1
47.12_1002.5545n	1	1	#17998	2	47.1199	1002.55	5.1363	LTTDKANIK		Q28288	STXB2_CANLF Syntaxin-binding protein 2 OS=Canis lupus familiaris OX=9615 GN=STXBP2 PE=2 SV=1
46.75_1002.5678n	0	1	#1341	2	46.7481	1002.57	6.2548	LTTDKANIK		Q28288	STXB2_CANLF Syntaxin-binding protein 2 OS=Canis lupus familiaris OX=9615 GN=STXBP2 PE=2 SV=1
70.33_1385.7183n	1	1	#1155	2	70.3268	1385.72	4.9135	MAPSGLKEVVGEK	[N-term] Acetyl N-TERM	Q28288	STXB2_CANLF Syntaxin-binding protein 2 OS=Canis lupus familiaris OX=9615 GN=STXBP2 PE=2 SV=1
56.75_1610.8675n	1	1	#100905	2	56.7473	1610.87	5.7061	KGPEVTAQLANAVLAK	[8] Deamidation Q|[11] Deamidation N	Q28288	STXB2_CANLF Syntaxin-binding protein 2 OS=Canis lupus familiaris OX=9615 GN=STXBP2 PE=2 SV=1
59.84_1610.8933n	1	1	#1181	3	59.8363	1610.89	6.2607	KGPEVTAQLANAVLAK	[8] Deamidation Q|[11] Deamidation N	Q28288	STXB2_CANLF Syntaxin-binding protein 2 OS=Canis lupus familiaris OX=9615 GN=STXBP2 PE=2 SV=1
59.85_1610.8888n	1	1	#2645	3	59.8534	1610.89	6.2607	KGPEVTAQLANAVLAK	[8] Deamidation Q|[11] Deamidation N	Q28288	STXB2_CANLF Syntaxin-binding protein 2 OS=Canis lupus familiaris OX=9615 GN=STXBP2 PE=2 SV=1
68.26_2073.9682n	1	1	#11703	2	68.2618	2073.97	6.3671	ELNKYSTHLHLADDCMK	[15] Carbamidomethyl C	Q28288	STXB2_CANLF Syntaxin-binding protein 2 OS=Canis lupus familiaris OX=9615 GN=STXBP2 PE=2 SV=1
68.31_2073.9868n	1	1	#1350	3	68.3132	2073.99	6.3671	ELNKYSTHLHLADDCMK	[15] Carbamidomethyl C	Q28288	STXB2_CANLF Syntaxin-binding protein 2 OS=Canis lupus familiaris OX=9615 GN=STXBP2 PE=2 SV=1
66.56_1292.7518n	2	2	#1368,#3117	2,3	66.5573	1292.75	5.5738	ANIKDLSHILK	[N-term] Acetyl N-TERM	Q28288	STXB2_CANLF Syntaxin-binding protein 2 OS=Canis lupus familiaris OX=9615 GN=STXBP2 PE=2 SV=1
94.68_2089.9841n	0	2	#1394,#15277	2,3	94.6762	2089.98	5.9048	ELNKYSTHLHLADDCMK	[15] Carbamidomethyl C|[16] Oxidation M	Q28288	STXB2_CANLF Syntaxin-binding protein 2 OS=Canis lupus familiaris OX=9615 GN=STXBP2 PE=2 SV=1
66.33_984.5617n	0	1	#1775	2	66.3342	984.562	5.8443	SQLLIVDR	[N-term] Acetyl N-TERM	Q28288	STXB2_CANLF Syntaxin-binding protein 2 OS=Canis lupus familiaris OX=9615 GN=STXBP2 PE=2 SV=1
44.17_702.3247n	1	1	#2032	2	44.1682	702.325	5.7997	MAPSGLK		Q28288	STXB2_CANLF Syntaxin-binding protein 2 OS=Canis lupus familiaris OX=9615 GN=STXBP2 PE=2 SV=1
73.33_2339.2250n	2	2	#2229,#4248	3,4	73.3297	2339.22	5.7196	NLEQLGGTVTNPGGPGTSSRLER		Q28288	STXB2_CANLF Syntaxin-binding protein 2 OS=Canis lupus familiaris OX=9615 GN=STXBP2 PE=2 SV=1
72.85_2339.2007n	1	1	#58204	4	72.855	2339.2	5.3154	NLEQLGGTVTNPGGPGTSSRLER		Q28288	STXB2_CANLF Syntaxin-binding protein 2 OS=Canis lupus familiaris OX=9615 GN=STXBP2 PE=2 SV=1
78.50_2097.1421n	1	1	#2340	3	78.5011	2097.14	6.111	REPIPSLEAIYLLSPTEK	[N-term] Acetyl N-TERM	Q28288	STXB2_CANLF Syntaxin-binding protein 2 OS=Canis lupus familiaris OX=9615 GN=STXBP2 PE=2 SV=1
79.01_1812.8813n	0	2	#3225,#2798	2,3	79.0102	1812.88	6.0219	DGEWKVLIMDHPSMR		Q28288	STXB2_CANLF Syntaxin-binding protein 2 OS=Canis lupus familiaris OX=9615 GN=STXBP2 PE=2 SV=1
48.38_2017.0250n	1	1	#3176	4	48.3841	2017.03	5.5762	MSDILAEGITIVEDINKR	[16] Deamidation N	Q28288	STXB2_CANLF Syntaxin-binding protein 2 OS=Canis lupus familiaris OX=9615 GN=STXBP2 PE=2 SV=1
38.41_1343.7033n	2	2	#69947,#6733	2,3	38.4105	1343.7	5.5499	MAPSGLKEVVGEK		Q28288	STXB2_CANLF Syntaxin-binding protein 2 OS=Canis lupus familiaris OX=9615 GN=STXBP2 PE=2 SV=1
61.35_1343.6947n	1	1	#104265	2	61.3521	1343.69	5.1873	MAPSGLKEVVGEK		Q28288	STXB2_CANLF Syntaxin-binding protein 2 OS=Canis lupus familiaris OX=9615 GN=STXBP2 PE=2 SV=1
67.55_1343.7094n	1	1	#3229	2	67.5468	1343.71	5.0383	MAPSGLKEVVGEK		Q28288	STXB2_CANLF Syntaxin-binding protein 2 OS=Canis lupus familiaris OX=9615 GN=STXBP2 PE=2 SV=1
60.83_1343.7504n	0	2	#7977,#36606	2,3	60.8259	1343.75	5.1873	MAPSGLKEVVGEK		Q28288	STXB2_CANLF Syntaxin-binding protein 2 OS=Canis lupus familiaris OX=9615 GN=STXBP2 PE=2 SV=1
82.60_1511.7468n	2	2	#3374,#22412	2,3	82.6049	1511.75	4.9781	ADNPSLGEGPEKTR	[N-term] Acetyl N-TERM	Q28288	STXB2_CANLF Syntaxin-binding protein 2 OS=Canis lupus familiaris OX=9615 GN=STXBP2 PE=2 SV=1
53.27_2302.1512n	0	2	#17198,#3380	3,4	53.2722	2302.15	5.7522	KLWPFVSDPAPTSSSQAAVSAR	[16] Deamidation Q	Q28288	STXB2_CANLF Syntaxin-binding protein 2 OS=Canis lupus familiaris OX=9615 GN=STXBP2 PE=2 SV=1
84.91_2302.1470n	0	1	#4211	3	84.9128	2302.15	5.181	KLWPFVSDPAPTSSSQAAVSAR	[16] Deamidation Q	Q28288	STXB2_CANLF Syntaxin-binding protein 2 OS=Canis lupus familiaris OX=9615 GN=STXBP2 PE=2 SV=1
46.53_1280.6370n	1	1	#6279	2	46.525	1280.64	6.4203	AAYEVTRATDGK		Q28288	STXB2_CANLF Syntaxin-binding protein 2 OS=Canis lupus familiaris OX=9615 GN=STXBP2 PE=2 SV=1
51.49_1280.6522n	1	1	#4758	2	51.4903	1280.65	5.1593	AAYEVTRATDGK		Q28288	STXB2_CANLF Syntaxin-binding protein 2 OS=Canis lupus familiaris OX=9615 GN=STXBP2 PE=2 SV=1
51.56_1280.6552n	1	1	#3415	2	51.559	1280.66	5.1593	AAYEVTRATDGK		Q28288	STXB2_CANLF Syntaxin-binding protein 2 OS=Canis lupus familiaris OX=9615 GN=STXBP2 PE=2 SV=1
60.53_1280.6158n	1	1	#134664	2	60.5341	1280.62	5.031	AAYEVTRATDGK		Q28288	STXB2_CANLF Syntaxin-binding protein 2 OS=Canis lupus familiaris OX=9615 GN=STXBP2 PE=2 SV=1
46.23_1164.6258n	1	1	#3423	2	46.2333	1164.63	5.0168	HMHIADVSKK		Q28288	STXB2_CANLF Syntaxin-binding protein 2 OS=Canis lupus familiaris OX=9615 GN=STXBP2 PE=2 SV=1
44.07_1453.7465n	1	1	#3479	3	44.0652	1453.75	5.6647	VTELLKTFCESK	[9] Carbamidomethyl C	Q28288	STXB2_CANLF Syntaxin-binding protein 2 OS=Canis lupus familiaris OX=9615 GN=STXBP2 PE=2 SV=1
64.14_2056.0342n	0	2	#17596,#4019	3,4	64.1406	2056.03	5.2861	SVQALIADFRGTPTFTYK	[N-term] Acetyl N-TERM	Q28288	STXB2_CANLF Syntaxin-binding protein 2 OS=Canis lupus familiaris OX=9615 GN=STXBP2 PE=2 SV=1
64.20_2056.0714n	1	1	#10985	3	64.2007	2056.07	5.2861	SVQALIADFRGTPTFTYK	[N-term] Acetyl N-TERM	Q28288	STXB2_CANLF Syntaxin-binding protein 2 OS=Canis lupus familiaris OX=9615 GN=STXBP2 PE=2 SV=1
44.15_1212.5797n	1	1	#24631	2	44.151	1212.58	6.7845	ADNPSLGEGPEK		Q28288	STXB2_CANLF Syntaxin-binding protein 2 OS=Canis lupus familiaris OX=9615 GN=STXBP2 PE=2 SV=1
44.25_1212.5561n	1	1	#29433	2	44.254	1212.56	5.7746	ADNPSLGEGPEK		Q28288	STXB2_CANLF Syntaxin-binding protein 2 OS=Canis lupus familiaris OX=9615 GN=STXBP2 PE=2 SV=1
52.12_1212.5517n	1	1	#4176	2	52.1196	1212.55	5.07	ADNPSLGEGPEK		Q28288	STXB2_CANLF Syntaxin-binding protein 2 OS=Canis lupus familiaris OX=9615 GN=STXBP2 PE=2 SV=1
52.12_1212.5578n	1	1	#4744	2	52.1196	1212.56	5.07	ADNPSLGEGPEK		Q28288	STXB2_CANLF Syntaxin-binding protein 2 OS=Canis lupus familiaris OX=9615 GN=STXBP2 PE=2 SV=1
61.07_1942.9166n	0	2	#13545,#4415	2,3	61.069	1942.92	6.2312	NLEQLGGTVTNPGGPGTSSR	[1] Deamidation N|[11] Deamidation N	Q28288	STXB2_CANLF Syntaxin-binding protein 2 OS=Canis lupus familiaris OX=9615 GN=STXBP2 PE=2 SV=1
61.06_1942.9032n	0	1	#15889	2	61.0604	1942.9	6.2312	NLEQLGGTVTNPGGPGTSSR	[1] Deamidation N|[11] Deamidation N	Q28288	STXB2_CANLF Syntaxin-binding protein 2 OS=Canis lupus familiaris OX=9615 GN=STXBP2 PE=2 SV=1
45.86_1918.0212n	1	1	#17505	4	45.8615	1918.02	5.7202	MSDILAEGITIVEDINK	[N-term] Acetyl N-TERM|[1] Oxidation M	Q28288	STXB2_CANLF Syntaxin-binding protein 2 OS=Canis lupus familiaris OX=9615 GN=STXBP2 PE=2 SV=1
45.91_1917.9793n	1	1	#5133	3	45.913	1917.98	5.7202	MSDILAEGITIVEDINK	[N-term] Acetyl N-TERM|[1] Oxidation M	Q28288	STXB2_CANLF Syntaxin-binding protein 2 OS=Canis lupus familiaris OX=9615 GN=STXBP2 PE=2 SV=1
45.91_1917.9763n	1	1	#10152	3	45.913	1917.98	5.7202	MSDILAEGITIVEDINK	[N-term] Acetyl N-TERM|[1] Oxidation M	Q28288	STXB2_CANLF Syntaxin-binding protein 2 OS=Canis lupus familiaris OX=9615 GN=STXBP2 PE=2 SV=1
45.91_1917.9723n	1	1	#19842	4	45.913	1917.97	5.7202	MSDILAEGITIVEDINK	[N-term] Acetyl N-TERM|[1] Oxidation M	Q28288	STXB2_CANLF Syntaxin-binding protein 2 OS=Canis lupus familiaris OX=9615 GN=STXBP2 PE=2 SV=1
45.91_1917.9643n	1	1	#57081	3	45.913	1917.96	5.7202	MSDILAEGITIVEDINK	[N-term] Acetyl N-TERM|[1] Oxidation M	Q28288	STXB2_CANLF Syntaxin-binding protein 2 OS=Canis lupus familiaris OX=9615 GN=STXBP2 PE=2 SV=1
38.44_1036.5075n	1	1	#9432	2	38.4362	1036.51	6.0267	HMHIADVSK		Q28288	STXB2_CANLF Syntaxin-binding protein 2 OS=Canis lupus familiaris OX=9615 GN=STXBP2 PE=2 SV=1
38.45_1036.5048n	1	1	#5927	2	38.4534	1036.5	6.0267	HMHIADVSK		Q28288	STXB2_CANLF Syntaxin-binding protein 2 OS=Canis lupus familiaris OX=9615 GN=STXBP2 PE=2 SV=1
95.37_811.4219n	1	1	#6554	2	95.374	811.422	---	LEDIALP	[N-term] Acetyl N-TERM	Q28288	STXB2_CANLF Syntaxin-binding protein 2 OS=Canis lupus familiaris OX=9615 GN=STXBP2 PE=2 SV=1
43.49_824.4706n	1	1	#6748	2	43.4874	824.471	---	DLSHILK		Q28288	STXB2_CANLF Syntaxin-binding protein 2 OS=Canis lupus familiaris OX=9615 GN=STXBP2 PE=2 SV=1
59.87_824.4666n	1	1	#60978	2	59.8706	824.467	6.1944	DLSHILK		Q28288	STXB2_CANLF Syntaxin-binding protein 2 OS=Canis lupus familiaris OX=9615 GN=STXBP2 PE=2 SV=1
56.15_1707.8924n	1	1	#6806	3	56.1467	1707.89	4.691	WEVLIGSSHILTPTR		Q28288	STXB2_CANLF Syntaxin-binding protein 2 OS=Canis lupus familiaris OX=9615 GN=STXBP2 PE=2 SV=1
67.13_1707.8917n	1	1	#16716	3	67.135	1707.89	5.6716	WEVLIGSSHILTPTR		Q28288	STXB2_CANLF Syntaxin-binding protein 2 OS=Canis lupus familiaris OX=9615 GN=STXBP2 PE=2 SV=1
85.22_1707.9210n	1	1	#34186	3	85.2217	1707.92	5.9497	WEVLIGSSHILTPTR		Q28288	STXB2_CANLF Syntaxin-binding protein 2 OS=Canis lupus familiaris OX=9615 GN=STXBP2 PE=2 SV=1
50.90_1239.6131n	2	2	#7061,#20801	2,3	50.8954	1239.61	6.0747	VLIMDHPSMR	[N-term] Acetyl N-TERM	Q28288	STXB2_CANLF Syntaxin-binding protein 2 OS=Canis lupus familiaris OX=9615 GN=STXBP2 PE=2 SV=1
53.20_1125.5456n	1	1	#7788	3	53.195	1125.55	5.5125	YETTGLSEAR		Q28288	STXB2_CANLF Syntaxin-binding protein 2 OS=Canis lupus familiaris OX=9615 GN=STXBP2 PE=2 SV=1
93.70_2057.0293n	1	1	#8171	2	93.7039	2057.03	6.4973	EKAVLLDEDDDLWVELR		Q28288	STXB2_CANLF Syntaxin-binding protein 2 OS=Canis lupus familiaris OX=9615 GN=STXBP2 PE=2 SV=1
75.96_1899.0194n	1	1	#9231	2	75.9551	1899.02	5.4787	EPIPSLEAIYLLSPTEK		Q28288	STXB2_CANLF Syntaxin-binding protein 2 OS=Canis lupus familiaris OX=9615 GN=STXBP2 PE=2 SV=1
100.54_1899.0007n	1	1	#101972	2	100.544	1899	6.5269	EPIPSLEAIYLLSPTEK		Q28288	STXB2_CANLF Syntaxin-binding protein 2 OS=Canis lupus familiaris OX=9615 GN=STXBP2 PE=2 SV=1
43.02_913.4534n	0	1	#9251	2	43.0241	913.453	5.4413	GTPTFTYK		Q28288	STXB2_CANLF Syntaxin-binding protein 2 OS=Canis lupus familiaris OX=9615 GN=STXBP2 PE=2 SV=1
43.02_913.4583n	0	1	#15223	2	43.0241	913.458	5.4413	GTPTFTYK		Q28288	STXB2_CANLF Syntaxin-binding protein 2 OS=Canis lupus familiaris OX=9615 GN=STXBP2 PE=2 SV=1
58.01_913.4625n	0	1	#13203	2	58.0058	913.462	4.7756	GTPTFTYK		Q28288	STXB2_CANLF Syntaxin-binding protein 2 OS=Canis lupus familiaris OX=9615 GN=STXBP2 PE=2 SV=1
61.80_1785.8799n	1	1	#9634	3	61.7983	1785.88	6.5057	LNAFKADNPSLGEGPEK		Q28288	STXB2_CANLF Syntaxin-binding protein 2 OS=Canis lupus familiaris OX=9615 GN=STXBP2 PE=2 SV=1
61.80_1785.8658n	1	1	#62323	4	61.7983	1785.87	6.5057	LNAFKADNPSLGEGPEK		Q28288	STXB2_CANLF Syntaxin-binding protein 2 OS=Canis lupus familiaris OX=9615 GN=STXBP2 PE=2 SV=1
61.61_2014.0500n	1	1	#56070	3	61.6095	2014.05	5.4133	SVQALIADFRGTPTFTYK		Q28288	STXB2_CANLF Syntaxin-binding protein 2 OS=Canis lupus familiaris OX=9615 GN=STXBP2 PE=2 SV=1
79.01_2014.0366n	1	1	#9671	3	79.0102	2014.04	5.6445	SVQALIADFRGTPTFTYK		Q28288	STXB2_CANLF Syntaxin-binding protein 2 OS=Canis lupus familiaris OX=9615 GN=STXBP2 PE=2 SV=1
41.30_930.4998n	1	1	#9979	2	41.3022	930.5	5.557	HFKGSVEK		Q28288	STXB2_CANLF Syntaxin-binding protein 2 OS=Canis lupus familiaris OX=9615 GN=STXBP2 PE=2 SV=1
53.02_930.4845n	1	1	#14416	2	53.0234	930.485	5.2069	HFKGSVEK		Q28288	STXB2_CANLF Syntaxin-binding protein 2 OS=Canis lupus familiaris OX=9615 GN=STXBP2 PE=2 SV=1
64.03_732.4150n	1	1	#10172	2	64.0291	732.415	5.7367	RLTTDK		Q28288	STXB2_CANLF Syntaxin-binding protein 2 OS=Canis lupus familiaris OX=9615 GN=STXBP2 PE=2 SV=1
57.62_2301.1494n	1	1	#24517	4	57.6168	2301.15	5.3666	KLWPFVSDPAPTSSSQAAVSAR		Q28288	STXB2_CANLF Syntaxin-binding protein 2 OS=Canis lupus familiaris OX=9615 GN=STXBP2 PE=2 SV=1
73.59_2301.1687n	1	1	#10267	3	73.5871	2301.17	5.5514	KLWPFVSDPAPTSSSQAAVSAR		Q28288	STXB2_CANLF Syntaxin-binding protein 2 OS=Canis lupus familiaris OX=9615 GN=STXBP2 PE=2 SV=1
73.64_2301.1898n	1	1	#18717	3	73.6386	2301.19	5.5514	KLWPFVSDPAPTSSSQAAVSAR		Q28288	STXB2_CANLF Syntaxin-binding protein 2 OS=Canis lupus familiaris OX=9615 GN=STXBP2 PE=2 SV=1
55.74_769.4113n	0	1	#10435	2	55.7406	769.411	---	LEDIALP		Q28288	STXB2_CANLF Syntaxin-binding protein 2 OS=Canis lupus familiaris OX=9615 GN=STXBP2 PE=2 SV=1
56.71_769.4230n	1	1	#71403	2	56.713	769.423	5.5792	LEDIALP		Q28288	STXB2_CANLF Syntaxin-binding protein 2 OS=Canis lupus familiaris OX=9615 GN=STXBP2 PE=2 SV=1
55.72_769.4118n	0	1	#132741	2	55.7234	769.412	---	LEDIALP		Q28288	STXB2_CANLF Syntaxin-binding protein 2 OS=Canis lupus familiaris OX=9615 GN=STXBP2 PE=2 SV=1
58.30_985.4457n	1	1	#28816	2	58.2975	985.446	0	IMDHPSMR		Q28288	STXB2_CANLF Syntaxin-binding protein 2 OS=Canis lupus familiaris OX=9615 GN=STXBP2 PE=2 SV=1
58.31_985.4439n	1	1	#10545	2	58.3147	985.444	0	IMDHPSMR		Q28288	STXB2_CANLF Syntaxin-binding protein 2 OS=Canis lupus familiaris OX=9615 GN=STXBP2 PE=2 SV=1
62.53_1940.9457n	1	1	#10556	2	62.5305	1940.95	7.9648	NLEQLGGTVTNPGGPGTSSR		Q28288	STXB2_CANLF Syntaxin-binding protein 2 OS=Canis lupus familiaris OX=9615 GN=STXBP2 PE=2 SV=1
91.86_2475.2492n	0	1	#10665	3	91.8565	2475.25	5.2333	LIIYVMGGVAMSEMRAAYEVTR	[11] Oxidation M	Q28288	STXB2_CANLF Syntaxin-binding protein 2 OS=Canis lupus familiaris OX=9615 GN=STXBP2 PE=2 SV=1
66.26_2173.0889n	2	2	#103935,#10892	2,3	66.257	2173.09	5.9679	LWPFVSDPAPTSSSQAAVSAR		Q28288	STXB2_CANLF Syntaxin-binding protein 2 OS=Canis lupus familiaris OX=9615 GN=STXBP2 PE=2 SV=1
87.97_1828.8536n	1	1	#13652	2	87.9672	1828.85	5.559	DGEWKVLIMDHPSMR	[9] Oxidation M	Q28288	STXB2_CANLF Syntaxin-binding protein 2 OS=Canis lupus familiaris OX=9615 GN=STXBP2 PE=2 SV=1
88.19_1828.8566n	1	1	#11249	2	88.1903	1828.86	5.559	DGEWKVLIMDHPSMR	[9] Oxidation M	Q28288	STXB2_CANLF Syntaxin-binding protein 2 OS=Canis lupus familiaris OX=9615 GN=STXBP2 PE=2 SV=1
38.18_952.5417n	1	1	#11564	2	38.1788	952.542	6.4372	DLSHILKK		Q28288	STXB2_CANLF Syntaxin-binding protein 2 OS=Canis lupus familiaris OX=9615 GN=STXBP2 PE=2 SV=1
38.20_952.5604n	1	1	#12716	2	38.196	952.56	6.3541	DLSHILKK		Q28288	STXB2_CANLF Syntaxin-binding protein 2 OS=Canis lupus familiaris OX=9615 GN=STXBP2 PE=2 SV=1
38.20_952.5748n	1	1	#44815	3	38.196	952.575	6.4372	DLSHILKK		Q28288	STXB2_CANLF Syntaxin-binding protein 2 OS=Canis lupus familiaris OX=9615 GN=STXBP2 PE=2 SV=1
38.21_952.5532n	1	1	#18090	2	38.2131	952.553	6.3541	DLSHILKK		Q28288	STXB2_CANLF Syntaxin-binding protein 2 OS=Canis lupus familiaris OX=9615 GN=STXBP2 PE=2 SV=1
54.89_1901.8992n	0	1	#11714	3	54.8882	1901.9	5.241	WTPVIKDVMEDAVEDR		Q28288	STXB2_CANLF Syntaxin-binding protein 2 OS=Canis lupus familiaris OX=9615 GN=STXBP2 PE=2 SV=1
79.97_2032.0376n	0	1	#12448	2	79.9654	2032.04	5.8573	MSDILAEGITIVEDINKR	[1] Oxidation M	Q28288	STXB2_CANLF Syntaxin-binding protein 2 OS=Canis lupus familiaris OX=9615 GN=STXBP2 PE=2 SV=1
62.60_1943.9123n	1	1	#12770	3	62.5991	1943.91	5.2899	WTPVIKDVMEDAVEDR	[N-term] Acetyl N-TERM	Q28288	STXB2_CANLF Syntaxin-binding protein 2 OS=Canis lupus familiaris OX=9615 GN=STXBP2 PE=2 SV=1
62.67_1943.8934n	1	1	#83230	2	62.6677	1943.89	5.2899	WTPVIKDVMEDAVEDR	[N-term] Acetyl N-TERM	Q28288	STXB2_CANLF Syntaxin-binding protein 2 OS=Canis lupus familiaris OX=9615 GN=STXBP2 PE=2 SV=1
86.13_1860.9347n	1	1	#12985	2	86.1254	1860.93	5.2048	MSDILAEGITIVEDINK	[16] Deamidation N	Q28288	STXB2_CANLF Syntaxin-binding protein 2 OS=Canis lupus familiaris OX=9615 GN=STXBP2 PE=2 SV=1
53.33_1084.5366n	1	1	#94481	2	53.3323	1084.54	5.3614	AGVEMRAGPR	[N-term] Acetyl N-TERM	Q28288	STXB2_CANLF Syntaxin-binding protein 2 OS=Canis lupus familiaris OX=9615 GN=STXBP2 PE=2 SV=1
53.44_1084.5279n	1	1	#13633	2	53.4353	1084.53	5.3614	AGVEMRAGPR	[N-term] Acetyl N-TERM	Q28288	STXB2_CANLF Syntaxin-binding protein 2 OS=Canis lupus familiaris OX=9615 GN=STXBP2 PE=2 SV=1
56.25_1084.5321n	1	1	#131438	2	56.2497	1084.53	5.6081	AGVEMRAGPR	[N-term] Acetyl N-TERM	Q28288	STXB2_CANLF Syntaxin-binding protein 2 OS=Canis lupus familiaris OX=9615 GN=STXBP2 PE=2 SV=1
94.68_1335.6981n	0	1	#17129	2	94.6762	1335.7	5.6031	FLDDLKTLDQK	[10] Deamidation Q	Q28288	STXB2_CANLF Syntaxin-binding protein 2 OS=Canis lupus familiaris OX=9615 GN=STXBP2 PE=2 SV=1
94.69_1335.7011n	0	1	#14672	2	94.6934	1335.7	5.6031	FLDDLKTLDQK	[10] Deamidation Q	Q28288	STXB2_CANLF Syntaxin-binding protein 2 OS=Canis lupus familiaris OX=9615 GN=STXBP2 PE=2 SV=1
51.28_1480.7894n	2	2	#100366,#16753	2,4	51.2844	1480.79	5.0169	GPEVTAQLANAVLAK		Q28288	STXB2_CANLF Syntaxin-binding protein 2 OS=Canis lupus familiaris OX=9615 GN=STXBP2 PE=2 SV=1
69.65_1480.7565n	2	2	#20295,#14792	2,3	69.646	1480.76	5.0315	GPEVTAQLANAVLAK		Q28288	STXB2_CANLF Syntaxin-binding protein 2 OS=Canis lupus familiaris OX=9615 GN=STXBP2 PE=2 SV=1
58.54_1480.8515n	1	1	#47933	3	58.5378	1480.85	4.8591	GPEVTAQLANAVLAK		Q28288	STXB2_CANLF Syntaxin-binding protein 2 OS=Canis lupus familiaris OX=9615 GN=STXBP2 PE=2 SV=1
58.86_1469.7088n	1	1	#15664	2	58.8638	1469.71	4.6828	ADNPSLGEGPEKTR		Q28288	STXB2_CANLF Syntaxin-binding protein 2 OS=Canis lupus familiaris OX=9615 GN=STXBP2 PE=2 SV=1
58.86_1469.7220n	1	1	#24378	2	58.8638	1469.72	4.6828	ADNPSLGEGPEKTR		Q28288	STXB2_CANLF Syntaxin-binding protein 2 OS=Canis lupus familiaris OX=9615 GN=STXBP2 PE=2 SV=1
41.59_1177.5358n	1	1	#15916	2	41.594	1177.54	5.0523	DVMEDAVEDR		Q28288	STXB2_CANLF Syntaxin-binding protein 2 OS=Canis lupus familiaris OX=9615 GN=STXBP2 PE=2 SV=1
33.25_1059.4852n	1	1	#47438	2	33.2484	1059.49	4.8741	NGVSEENLAK		Q28288	STXB2_CANLF Syntaxin-binding protein 2 OS=Canis lupus familiaris OX=9615 GN=STXBP2 PE=2 SV=1
36.77_1059.5203n	1	1	#17030	2	36.7659	1059.52	5.8635	NGVSEENLAK		Q28288	STXB2_CANLF Syntaxin-binding protein 2 OS=Canis lupus familiaris OX=9615 GN=STXBP2 PE=2 SV=1
54.95_1390.7017n	1	1	#17297	2	54.9511	1390.7	6.6226	ERLEPTYQLSR		Q28288	STXB2_CANLF Syntaxin-binding protein 2 OS=Canis lupus familiaris OX=9615 GN=STXBP2 PE=2 SV=1
74.41_2827.4458n	3	3	#79423,#17380,#98394	3,4,5	74.4107	2827.45	5.1057	ARQIEALAQQIATLCATLQEYPAIR	[15] Carbamidomethyl C	Q28288	STXB2_CANLF Syntaxin-binding protein 2 OS=Canis lupus familiaris OX=9615 GN=STXBP2 PE=2 SV=1
81.69_1859.9356n	1	1	#19960	2	81.6927	1859.94	5.6065	MSDILAEGITIVEDINK		Q28288	STXB2_CANLF Syntaxin-binding protein 2 OS=Canis lupus familiaris OX=9615 GN=STXBP2 PE=2 SV=1
58.31_1197.6080n	2	2	#22870,#104408	2,3	58.3061	1197.61	7.2855	VLIMDHPSMR		Q28288	STXB2_CANLF Syntaxin-binding protein 2 OS=Canis lupus familiaris OX=9615 GN=STXBP2 PE=2 SV=1
50.72_1685.9301n	1	1	#23756	4	50.7238	1685.93	6.0496	LIQHANVQAHSSLIR		Q28288	STXB2_CANLF Syntaxin-binding protein 2 OS=Canis lupus familiaris OX=9615 GN=STXBP2 PE=2 SV=1
50.78_1685.9182n	1	1	#62749	3	50.7753	1685.92	6.0496	LIQHANVQAHSSLIR		Q28288	STXB2_CANLF Syntaxin-binding protein 2 OS=Canis lupus familiaris OX=9615 GN=STXBP2 PE=2 SV=1
73.59_1695.9527n	1	1	#34451	3	73.5871	1695.95	5.6161	LIVPVLLDAAVPAYDK		Q28288	STXB2_CANLF Syntaxin-binding protein 2 OS=Canis lupus familiaris OX=9615 GN=STXBP2 PE=2 SV=1
86.71_1695.9952n	1	1	#26091	2	86.7088	1696	5.1995	LIVPVLLDAAVPAYDK		Q28288	STXB2_CANLF Syntaxin-binding protein 2 OS=Canis lupus familiaris OX=9615 GN=STXBP2 PE=2 SV=1
92.82_2351.1365n	1	1	#27696	3	92.8174	2351.14	7.0296	AAHIFFTDTCPEPLFTELSR	[10] Carbamidomethyl C	Q28288	STXB2_CANLF Syntaxin-binding protein 2 OS=Canis lupus familiaris OX=9615 GN=STXBP2 PE=2 SV=1
49.53_770.3294n	0	1	#28824	2	49.5282	770.329	5.9706	TFCESK	[3] Carbamidomethyl C	Q28288	STXB2_CANLF Syntaxin-binding protein 2 OS=Canis lupus familiaris OX=9615 GN=STXBP2 PE=2 SV=1
83.52_1322.6686n	1	1	#30581	2	83.5172	1322.67	5.565	AAYEVTRATDGK	[N-term] Acetyl N-TERM	Q28288	STXB2_CANLF Syntaxin-binding protein 2 OS=Canis lupus familiaris OX=9615 GN=STXBP2 PE=2 SV=1
72.00_1608.9062n	1	1	#63720	3	71.997	1608.91	7.0093	KGPEVTAQLANAVLAK		Q28288	STXB2_CANLF Syntaxin-binding protein 2 OS=Canis lupus familiaris OX=9615 GN=STXBP2 PE=2 SV=1
72.03_1608.8942n	1	1	#32364	2	72.0313	1608.89	7.0093	KGPEVTAQLANAVLAK		Q28288	STXB2_CANLF Syntaxin-binding protein 2 OS=Canis lupus familiaris OX=9615 GN=STXBP2 PE=2 SV=1
89.68_1830.0334n	1	1	#33104	3	89.6773	1830.03	5.3702	LEPTYQLSRWTPVIK		Q28288	STXB2_CANLF Syntaxin-binding protein 2 OS=Canis lupus familiaris OX=9615 GN=STXBP2 PE=2 SV=1
46.59_829.5175n	1	1	#35796	2	46.5936	829.517	5.32	KVTELLK		Q28288	STXB2_CANLF Syntaxin-binding protein 2 OS=Canis lupus familiaris OX=9615 GN=STXBP2 PE=2 SV=1
54.61_790.3922n	1	1	#36552	2	54.6136	790.392	0	AAYEVTR	[C-term] Dehydrated	Q28288	STXB2_CANLF Syntaxin-binding protein 2 OS=Canis lupus familiaris OX=9615 GN=STXBP2 PE=2 SV=1
79.80_2180.1674n	1	1	#36765	3	79.7995	2180.17	7.3531	ATDGKWEVLIGSSHILTPTR		Q28288	STXB2_CANLF Syntaxin-binding protein 2 OS=Canis lupus familiaris OX=9615 GN=STXBP2 PE=2 SV=1
38.85_793.3732n	1	1	#37101	2	38.8481	793.373	5.3226	MPQYQK		Q28288	STXB2_CANLF Syntaxin-binding protein 2 OS=Canis lupus familiaris OX=9615 GN=STXBP2 PE=2 SV=1
91.83_2962.4825n	1	1	#41934	3	91.8279	2962.48	5.532	QIEALAQQIATLCATLQEYPAIRYR	[N-term] Acetyl N-TERM|[13] Carbamidomethyl C|[17] Deamidation Q	Q28288	STXB2_CANLF Syntaxin-binding protein 2 OS=Canis lupus familiaris OX=9615 GN=STXBP2 PE=2 SV=1
51.47_1052.5076n	0	1	#43249	2	51.4732	1052.51	4.6734	FGHWHKNK		Q28288	STXB2_CANLF Syntaxin-binding protein 2 OS=Canis lupus familiaris OX=9615 GN=STXBP2 PE=2 SV=1
45.02_1495.7442n	0	1	#43756	2	45.0205	1495.74	5.51	VTELLKTFCESK	[N-term] Acetyl N-TERM|[9] Carbamidomethyl C	Q28288	STXB2_CANLF Syntaxin-binding protein 2 OS=Canis lupus familiaris OX=9615 GN=STXBP2 PE=2 SV=1
45.02_1495.7404n	1	1	#68421	3	45.0205	1495.74	5.51	VTELLKTFCESK	[N-term] Acetyl N-TERM|[9] Carbamidomethyl C	Q28288	STXB2_CANLF Syntaxin-binding protein 2 OS=Canis lupus familiaris OX=9615 GN=STXBP2 PE=2 SV=1
88.97_2393.1543n	1	1	#45202	3	88.9738	2393.15	5.5972	AAHIFFTDTCPEPLFTELSR	[N-term] Acetyl N-TERM|[10] Carbamidomethyl C	Q28288	STXB2_CANLF Syntaxin-binding protein 2 OS=Canis lupus familiaris OX=9615 GN=STXBP2 PE=2 SV=1
81.62_2092.0407n	1	1	#49525	3	81.624	2092.04	5.7346	AGPRLIIYVMGGVAMSEMR	[N-term] Acetyl N-TERM	Q28288	STXB2_CANLF Syntaxin-binding protein 2 OS=Canis lupus familiaris OX=9615 GN=STXBP2 PE=2 SV=1
104.21_1355.7180n	1	1	#49745	2	104.211	1355.72	5.123	TLDQKLEDIALP	[4] Deamidation Q	Q28288	STXB2_CANLF Syntaxin-binding protein 2 OS=Canis lupus familiaris OX=9615 GN=STXBP2 PE=2 SV=1
92.44_2046.0057n	0	1	#55244	2	92.4399	2046.01	5.5101	VLIMDHPSMRILSSCCK	[15] Carbamidomethyl C|[16] Carbamidomethyl C	Q28288	STXB2_CANLF Syntaxin-binding protein 2 OS=Canis lupus familiaris OX=9615 GN=STXBP2 PE=2 SV=1
58.49_921.4572n	0	1	#57810	2	58.4863	921.457	4.5576	KMPQYQK		Q28288	STXB2_CANLF Syntaxin-binding protein 2 OS=Canis lupus familiaris OX=9615 GN=STXBP2 PE=2 SV=1
40.35_633.2909n	1	1	#58456	2	40.3469	633.291	4.7025	DGEWK		Q28288	STXB2_CANLF Syntaxin-binding protein 2 OS=Canis lupus familiaris OX=9615 GN=STXBP2 PE=2 SV=1
[truncated: 4,655 more rows]
